# Supplementary material for: Contribution of low population immunity to the severe Omicron BA.2 outbreak in Hong Kong
Source: Nat Commun. 2022 Jun 24;13:3618. doi: 10.1038/s41467-022-31395-0 (PMC9232516; doi:10.1038/s41467-022-31395-0)
Supplement: Supplementary file 3 — Supplementary Data 1 [file 41467_2022_31395_MOESM3_ESM.xlsx]

## Sheet: Samples in timetree
Supplementary Data 1. Details of sequences used in the time-resolved phylogenetic tree
Specimen Collection Date	Pangolin Lineage	Virus Name	GISAID Accession no.	Publication	Genbank Accession Number
2021-12-28	BA.1.1	hCoV-19/Hong Kong/HKU-220114-001/2021	EPI_ISL_8744063	J Hazard Mater. https://doi.org/10.1016/j.jhazmat.2022.128504	ON600059
2022-01-02	BA.1.1	hCoV-19/Hong Kong/HKU-220114-002/2022	EPI_ISL_8744064	J Hazard Mater. https://doi.org/10.1016/j.jhazmat.2022.128504	ON600060
2021-12-31	BA.1.1	hCoV-19/Hong Kong/HKU-220114-003/2021	EPI_ISL_8744065	J Hazard Mater. https://doi.org/10.1016/j.jhazmat.2022.128504	ON600061
2022-01-01	BA.1.1	hCoV-19/Hong Kong/HKU-220114-004/2022	EPI_ISL_8744066	J Hazard Mater. https://doi.org/10.1016/j.jhazmat.2022.128504	ON600062
2022-01-03	BA.1.1	hCoV-19/Hong Kong/HKU-220114-005/2022	EPI_ISL_8744067	J Hazard Mater. https://doi.org/10.1016/j.jhazmat.2022.128504	ON600063
2022-01-03	BA.1.1	hCoV-19/Hong Kong/HKU-220114-006/2022	EPI_ISL_8744068	J Hazard Mater. https://doi.org/10.1016/j.jhazmat.2022.128504	ON600064
2022-01-04	BA.1.1	hCoV-19/Hong Kong/HKU-220114-007/2022	EPI_ISL_8744069	J Hazard Mater. https://doi.org/10.1016/j.jhazmat.2022.128504	ON600065
2022-01-11	BA.1.1	hCoV-19/Hong Kong/HKU-220114-008/2022	EPI_ISL_8744070	J Hazard Mater. https://doi.org/10.1016/j.jhazmat.2022.128504	ON600066
2022-01-17	AY.127	hCoV-19/Hong Kong/HKU-220121-001/2022	EPI_ISL_8930431	Clin Infect Dis. 2022 Mar 2;ciac171. doi: 10.1093/cid/ciac171.	ON600067
2022-01-18	AY.127	hCoV-19/Hong Kong/HKU-220121-002/2022	EPI_ISL_8930432	Clin Infect Dis. 2022 Mar 2;ciac171. doi: 10.1093/cid/ciac171.	ON600068
2021-12-02	AY.127	hCoV-19/Hong Kong/HKU-220122-016/2021	EPI_ISL_8981249	Clin Infect Dis. 2022 Mar 2;ciac171. doi: 10.1093/cid/ciac171.	ON600069
2021-12-08	AY.127	hCoV-19/Hong Kong/HKU-220122-017/2021	EPI_ISL_8981250	Clin Infect Dis. 2022 Mar 2;ciac171. doi: 10.1093/cid/ciac171.	ON600070
2021-12-24	AY.127	hCoV-19/Hong Kong/HKU-220122-018/2021	EPI_ISL_8988426	Clin Infect Dis. 2022 Mar 2;ciac171. doi: 10.1093/cid/ciac171.	ON600071
2022-01-26	BA.2.2	hCoV-19/Hong Kong/HKU-220213-001/2022	EPI_ISL_9845417	Clin Infect Dis. 2022 Mar 10:ciac203. doi: 10.1093/cid/ciac203.	ON600072
2022-01-26	BA.2.2	hCoV-19/Hong Kong/HKU-220213-002/2022	EPI_ISL_9845418	Clin Infect Dis. 2022 Mar 10:ciac203. doi: 10.1093/cid/ciac203.	ON600073
2022-01-28	BA.2.2	hCoV-19/Hong Kong/HKU-220213-003/2022	EPI_ISL_9845419	Clin Infect Dis. 2022 Mar 10:ciac203. doi: 10.1093/cid/ciac203.	ON600074
2022-01-28	BA.2.2	hCoV-19/Hong Kong/HKU-220213-004/2022	EPI_ISL_9845420	Clin Infect Dis. 2022 Mar 10:ciac203. doi: 10.1093/cid/ciac203.	ON600075
2022-01-20	BA.2.2	hCoV-19/Hong Kong/HKU-220213-005/2022	EPI_ISL_9845421	Clin Infect Dis. 2022 Mar 10:ciac203. doi: 10.1093/cid/ciac203.	ON600076
2022-01-22	BA.2.2	hCoV-19/Hong Kong/HKU-220213-006/2022	EPI_ISL_9845422	Clin Infect Dis. 2022 Mar 10:ciac203. doi: 10.1093/cid/ciac203.	ON600077
2022-01-22	BA.2.2	hCoV-19/Hong Kong/HKU-220213-007/2022	EPI_ISL_9845423	Clin Infect Dis. 2022 Mar 10:ciac203. doi: 10.1093/cid/ciac203.	ON600078
2022-01-22	BA.2.2	hCoV-19/Hong Kong/HKU-220213-008/2022	EPI_ISL_9845424	Clin Infect Dis. 2022 Mar 10:ciac203. doi: 10.1093/cid/ciac203.	ON600079
2022-01-22	BA.2.2	hCoV-19/Hong Kong/HKU-220213-009/2022	EPI_ISL_9845425	Clin Infect Dis. 2022 Mar 10:ciac203. doi: 10.1093/cid/ciac203.	ON600080
2022-01-22	BA.2.2	hCoV-19/Hong Kong/HKU-220213-010/2022	EPI_ISL_9845426	Clin Infect Dis. 2022 Mar 10:ciac203. doi: 10.1093/cid/ciac203.	ON600081
2022-01-23	BA.2.2	hCoV-19/Hong Kong/HKU-220213-011/2022	EPI_ISL_9845427	Clin Infect Dis. 2022 Mar 10:ciac203. doi: 10.1093/cid/ciac203.	ON600082
2022-01-23	BA.2.2	hCoV-19/Hong Kong/HKU-220213-012/2022	EPI_ISL_9845428	Clin Infect Dis. 2022 Mar 10:ciac203. doi: 10.1093/cid/ciac203.	ON600083
2022-01-23	BA.2.2	hCoV-19/Hong Kong/HKU-220213-013/2022	EPI_ISL_9845429	Clin Infect Dis. 2022 Mar 10:ciac203. doi: 10.1093/cid/ciac203.	ON600084
2022-01-24	BA.2.2	hCoV-19/Hong Kong/HKU-220213-014/2022	EPI_ISL_9845430	Clin Infect Dis. 2022 Mar 10:ciac203. doi: 10.1093/cid/ciac203.	ON600085
2022-01-24	BA.2.2	hCoV-19/Hong Kong/HKU-220213-015/2022	EPI_ISL_9845431	Clin Infect Dis. 2022 Mar 10:ciac203. doi: 10.1093/cid/ciac203.	ON600086
2022-01-24	BA.2.2	hCoV-19/Hong Kong/HKU-220213-016/2022	EPI_ISL_9845432	Clin Infect Dis. 2022 Mar 10:ciac203. doi: 10.1093/cid/ciac203.	ON600087
2022-01-24	BA.2.2	hCoV-19/Hong Kong/HKU-220213-017/2022	EPI_ISL_9845433	Clin Infect Dis. 2022 Mar 10:ciac203. doi: 10.1093/cid/ciac203.	ON600088
2022-01-24	BA.2.2	hCoV-19/Hong Kong/HKU-220213-018/2022	EPI_ISL_9845434	Clin Infect Dis. 2022 Mar 10:ciac203. doi: 10.1093/cid/ciac203.	ON600089
2022-01-24	BA.2.2	hCoV-19/Hong Kong/HKU-220213-019/2022	EPI_ISL_9845435	Clin Infect Dis. 2022 Mar 10:ciac203. doi: 10.1093/cid/ciac203.	ON600090
2022-01-28	BA.2.2	hCoV-19/Hong Kong/HKU-220213-020/2022	EPI_ISL_9845436	Clin Infect Dis. 2022 Mar 10:ciac203. doi: 10.1093/cid/ciac203.	ON600091
2022-01-29	BA.2.2	hCoV-19/Hong Kong/HKU-220213-021/2022	EPI_ISL_9845437	Clin Infect Dis. 2022 Mar 10:ciac203. doi: 10.1093/cid/ciac203.	ON600092
2022-02-02	BA.2.2	hCoV-19/Hong Kong/HKU-220213-022/2022	EPI_ISL_9845438	Clin Infect Dis. 2022 Mar 10:ciac203. doi: 10.1093/cid/ciac203.	ON600093
2022-01-24	BA.2.2	hCoV-19/Hong Kong/HKU-220213-023/2022	EPI_ISL_9845439	Clin Infect Dis. 2022 Mar 10:ciac203. doi: 10.1093/cid/ciac203.	ON600094
2022-01-27	BA.2.2	hCoV-19/Hong Kong/HKU-220213-024/2022	EPI_ISL_9845440	Clin Infect Dis. 2022 Mar 10:ciac203. doi: 10.1093/cid/ciac203.	ON600095
2022-01-22	BA.2.2	hCoV-19/Hong Kong/HKU-220213-025/2022	EPI_ISL_9845441	Clin Infect Dis. 2022 Mar 10:ciac203. doi: 10.1093/cid/ciac203.	ON600096
2022-01-20	BA.2.2	hCoV-19/Hong Kong/HKU-220213-026/2022	EPI_ISL_9845442	Clin Infect Dis. 2022 Mar 10:ciac203. doi: 10.1093/cid/ciac203.	ON600097
2022-01-20	BA.2.2	hCoV-19/Hong Kong/HKU-220213-027/2022	EPI_ISL_9845443	Clin Infect Dis. 2022 Mar 10:ciac203. doi: 10.1093/cid/ciac203.	ON600098
2022-01-20	BA.2.2	hCoV-19/Hong Kong/HKU-220213-028/2022	EPI_ISL_9845444	Clin Infect Dis. 2022 Mar 10:ciac203. doi: 10.1093/cid/ciac203.	ON600099
2022-01-20	BA.2.2	hCoV-19/Hong Kong/HKU-220213-029/2022	EPI_ISL_9845445	Clin Infect Dis. 2022 Mar 10:ciac203. doi: 10.1093/cid/ciac203.	ON600100
2022-01-20	BA.2.2	hCoV-19/Hong Kong/HKU-220213-030/2022	EPI_ISL_9845446	Clin Infect Dis. 2022 Mar 10:ciac203. doi: 10.1093/cid/ciac203.	ON600101
2022-01-21	BA.2.2	hCoV-19/Hong Kong/HKU-220213-031/2022	EPI_ISL_9845447	Clin Infect Dis. 2022 Mar 10:ciac203. doi: 10.1093/cid/ciac203.	ON600102
2022-01-21	BA.2.2	hCoV-19/Hong Kong/HKU-220213-032/2022	EPI_ISL_9845448	Clin Infect Dis. 2022 Mar 10:ciac203. doi: 10.1093/cid/ciac203.	ON600103
2022-01-21	BA.2.2	hCoV-19/Hong Kong/HKU-220213-033/2022	EPI_ISL_9845449	Clin Infect Dis. 2022 Mar 10:ciac203. doi: 10.1093/cid/ciac203.	ON600104
2022-01-21	BA.2.2	hCoV-19/Hong Kong/HKU-220213-034/2022	EPI_ISL_9845450	Clin Infect Dis. 2022 Mar 10:ciac203. doi: 10.1093/cid/ciac203.	ON600105
2022-01-21	BA.2.2	hCoV-19/Hong Kong/HKU-220213-035/2022	EPI_ISL_9845451	Clin Infect Dis. 2022 Mar 10:ciac203. doi: 10.1093/cid/ciac203.	ON600106
2022-01-21	BA.2.2	hCoV-19/Hong Kong/HKU-220213-036/2022	EPI_ISL_9845452	Clin Infect Dis. 2022 Mar 10:ciac203. doi: 10.1093/cid/ciac203.	ON600107
2022-01-21	BA.2.2	hCoV-19/Hong Kong/HKU-220213-037/2022	EPI_ISL_9845453	Clin Infect Dis. 2022 Mar 10:ciac203. doi: 10.1093/cid/ciac203.	ON600108
2022-01-21	BA.2.2	hCoV-19/Hong Kong/HKU-220213-038/2022	EPI_ISL_9845454	Clin Infect Dis. 2022 Mar 10:ciac203. doi: 10.1093/cid/ciac203.	ON600109
2022-01-21	BA.2.2	hCoV-19/Hong Kong/HKU-220213-039/2022	EPI_ISL_9845455	Clin Infect Dis. 2022 Mar 10:ciac203. doi: 10.1093/cid/ciac203.	ON600110
2022-01-21	BA.2.2	hCoV-19/Hong Kong/HKU-220213-040/2022	EPI_ISL_9845456	Clin Infect Dis. 2022 Mar 10:ciac203. doi: 10.1093/cid/ciac203.	ON600111
2022-01-21	BA.2.2	hCoV-19/Hong Kong/HKU-220213-041/2022	EPI_ISL_9845457	Clin Infect Dis. 2022 Mar 10:ciac203. doi: 10.1093/cid/ciac203.	ON600112
2022-01-21	BA.2.2	hCoV-19/Hong Kong/HKU-220213-042/2022	EPI_ISL_9845458	Clin Infect Dis. 2022 Mar 10:ciac203. doi: 10.1093/cid/ciac203.	ON600113
2022-01-22	BA.2.2	hCoV-19/Hong Kong/HKU-220213-043/2022	EPI_ISL_9845459	Clin Infect Dis. 2022 Mar 10:ciac203. doi: 10.1093/cid/ciac203.	ON600114
2022-01-22	BA.2.2	hCoV-19/Hong Kong/HKU-220213-044/2022	EPI_ISL_9845460	Clin Infect Dis. 2022 Mar 10:ciac203. doi: 10.1093/cid/ciac203.	ON600115
2022-01-22	BA.2.2	hCoV-19/Hong Kong/HKU-220213-045/2022	EPI_ISL_9845461	Clin Infect Dis. 2022 Mar 10:ciac203. doi: 10.1093/cid/ciac203.	ON600116
2022-01-22	BA.2.2	hCoV-19/Hong Kong/HKU-220213-046/2022	EPI_ISL_9845462	Clin Infect Dis. 2022 Mar 10:ciac203. doi: 10.1093/cid/ciac203.	ON600117
2022-01-22	BA.2.2	hCoV-19/Hong Kong/HKU-220213-047/2022	EPI_ISL_9845463	Clin Infect Dis. 2022 Mar 10:ciac203. doi: 10.1093/cid/ciac203.	ON600118
2022-01-22	BA.2.2	hCoV-19/Hong Kong/HKU-220213-048/2022	EPI_ISL_9845464	Clin Infect Dis. 2022 Mar 10:ciac203. doi: 10.1093/cid/ciac203.	ON600119
2022-01-22	BA.2.2	hCoV-19/Hong Kong/HKU-220213-049/2022	EPI_ISL_9845465	Clin Infect Dis. 2022 Mar 10:ciac203. doi: 10.1093/cid/ciac203.	ON600120
2022-01-22	BA.2.2	hCoV-19/Hong Kong/HKU-220213-050/2022	EPI_ISL_9845466	Clin Infect Dis. 2022 Mar 10:ciac203. doi: 10.1093/cid/ciac203.	ON600121
2022-01-22	BA.2.2	hCoV-19/Hong Kong/HKU-220213-051/2022	EPI_ISL_9845467	Clin Infect Dis. 2022 Mar 10:ciac203. doi: 10.1093/cid/ciac203.	ON600122
2022-01-22	BA.2.2	hCoV-19/Hong Kong/HKU-220213-052/2022	EPI_ISL_9845468	Clin Infect Dis. 2022 Mar 10:ciac203. doi: 10.1093/cid/ciac203.	ON600123
2022-01-22	BA.2.2	hCoV-19/Hong Kong/HKU-220213-053/2022	EPI_ISL_9845469	Clin Infect Dis. 2022 Mar 10:ciac203. doi: 10.1093/cid/ciac203.	ON600124
2022-01-22	BA.2.2	hCoV-19/Hong Kong/HKU-220213-054/2022	EPI_ISL_9845470	Clin Infect Dis. 2022 Mar 10:ciac203. doi: 10.1093/cid/ciac203.	ON600125
2022-01-22	BA.2.2	hCoV-19/Hong Kong/HKU-220213-055/2022	EPI_ISL_9845471	Clin Infect Dis. 2022 Mar 10:ciac203. doi: 10.1093/cid/ciac203.	ON600126
2022-01-22	BA.2.2	hCoV-19/Hong Kong/HKU-220213-056/2022	EPI_ISL_9845472	Clin Infect Dis. 2022 Mar 10:ciac203. doi: 10.1093/cid/ciac203.	ON600127
2022-01-22	BA.2.2	hCoV-19/Hong Kong/HKU-220213-057/2022	EPI_ISL_9845473	Clin Infect Dis. 2022 Mar 10:ciac203. doi: 10.1093/cid/ciac203.	ON600128
2022-01-22	BA.2.2	hCoV-19/Hong Kong/HKU-220213-058/2022	EPI_ISL_9845474	Clin Infect Dis. 2022 Mar 10:ciac203. doi: 10.1093/cid/ciac203.	ON600129
2022-01-22	BA.2.2	hCoV-19/Hong Kong/HKU-220213-059/2022	EPI_ISL_9845475	Clin Infect Dis. 2022 Mar 10:ciac203. doi: 10.1093/cid/ciac203.	ON600130
2022-01-22	BA.2.2	hCoV-19/Hong Kong/HKU-220213-060/2022	EPI_ISL_9845476	Clin Infect Dis. 2022 Mar 10:ciac203. doi: 10.1093/cid/ciac203.	ON600131
2022-01-22	BA.2.2	hCoV-19/Hong Kong/HKU-220213-061/2022	EPI_ISL_9845477	Clin Infect Dis. 2022 Mar 10:ciac203. doi: 10.1093/cid/ciac203.	ON600132
2022-01-22	BA.2.2	hCoV-19/Hong Kong/HKU-220213-062/2022	EPI_ISL_9845478	Clin Infect Dis. 2022 Mar 10:ciac203. doi: 10.1093/cid/ciac203.	ON600133
2022-01-22	BA.2.2	hCoV-19/Hong Kong/HKU-220213-063/2022	EPI_ISL_9845479	Clin Infect Dis. 2022 Mar 10:ciac203. doi: 10.1093/cid/ciac203.	ON600134
2022-01-22	BA.2.2	hCoV-19/Hong Kong/HKU-220213-064/2022	EPI_ISL_9845480	Clin Infect Dis. 2022 Mar 10:ciac203. doi: 10.1093/cid/ciac203.	ON600135
2022-01-22	BA.2.2	hCoV-19/Hong Kong/HKU-220213-065/2022	EPI_ISL_9845481	Clin Infect Dis. 2022 Mar 10:ciac203. doi: 10.1093/cid/ciac203.	ON600136
2022-01-22	BA.2.2	hCoV-19/Hong Kong/HKU-220213-066/2022	EPI_ISL_9845482	Clin Infect Dis. 2022 Mar 10:ciac203. doi: 10.1093/cid/ciac203.	ON600137
2022-01-22	BA.2.2	hCoV-19/Hong Kong/HKU-220213-067/2022	EPI_ISL_9845483	Clin Infect Dis. 2022 Mar 10:ciac203. doi: 10.1093/cid/ciac203.	ON600138
2022-01-23	BA.2.2	hCoV-19/Hong Kong/HKU-220213-068/2022	EPI_ISL_9845484	Clin Infect Dis. 2022 Mar 10:ciac203. doi: 10.1093/cid/ciac203.	ON600139
2022-01-23	BA.2.2	hCoV-19/Hong Kong/HKU-220213-069/2022	EPI_ISL_9845485	Clin Infect Dis. 2022 Mar 10:ciac203. doi: 10.1093/cid/ciac203.	ON600140
2022-01-23	BA.2.2	hCoV-19/Hong Kong/HKU-220213-070/2022	EPI_ISL_9845486	Clin Infect Dis. 2022 Mar 10:ciac203. doi: 10.1093/cid/ciac203.	ON600141
2022-01-23	BA.2.2	hCoV-19/Hong Kong/HKU-220213-071/2022	EPI_ISL_9845487	Clin Infect Dis. 2022 Mar 10:ciac203. doi: 10.1093/cid/ciac203.	ON600142
2022-01-23	BA.2.2	hCoV-19/Hong Kong/HKU-220213-072/2022	EPI_ISL_9845488	Clin Infect Dis. 2022 Mar 10:ciac203. doi: 10.1093/cid/ciac203.	ON600143
2022-01-23	BA.2.2	hCoV-19/Hong Kong/HKU-220213-073/2022	EPI_ISL_9845489	Clin Infect Dis. 2022 Mar 10:ciac203. doi: 10.1093/cid/ciac203.	ON600144
2022-01-23	BA.2.2	hCoV-19/Hong Kong/HKU-220213-074/2022	EPI_ISL_9845490	Clin Infect Dis. 2022 Mar 10:ciac203. doi: 10.1093/cid/ciac203.	ON600145
2022-01-23	BA.2.2	hCoV-19/Hong Kong/HKU-220213-075/2022	EPI_ISL_9845491	Clin Infect Dis. 2022 Mar 10:ciac203. doi: 10.1093/cid/ciac203.	ON600146
2022-01-23	BA.2.2	hCoV-19/Hong Kong/HKU-220213-076/2022	EPI_ISL_9845492	Clin Infect Dis. 2022 Mar 10:ciac203. doi: 10.1093/cid/ciac203.	ON600147
2022-01-23	BA.2.2	hCoV-19/Hong Kong/HKU-220213-077/2022	EPI_ISL_9845493	Clin Infect Dis. 2022 Mar 10:ciac203. doi: 10.1093/cid/ciac203.	ON600148
2022-01-23	BA.2.2	hCoV-19/Hong Kong/HKU-220213-078/2022	EPI_ISL_9845494	Clin Infect Dis. 2022 Mar 10:ciac203. doi: 10.1093/cid/ciac203.	ON600149
2022-01-23	BA.2.2	hCoV-19/Hong Kong/HKU-220213-079/2022	EPI_ISL_9845495	Clin Infect Dis. 2022 Mar 10:ciac203. doi: 10.1093/cid/ciac203.	ON600150
2022-01-23	BA.2.2	hCoV-19/Hong Kong/HKU-220213-080/2022	EPI_ISL_9845496	Clin Infect Dis. 2022 Mar 10:ciac203. doi: 10.1093/cid/ciac203.	ON600151
2022-01-23	BA.2.2	hCoV-19/Hong Kong/HKU-220213-081/2022	EPI_ISL_9845497	Clin Infect Dis. 2022 Mar 10:ciac203. doi: 10.1093/cid/ciac203.	ON600152
2022-01-23	BA.2.2	hCoV-19/Hong Kong/HKU-220213-082/2022	EPI_ISL_9845498	Clin Infect Dis. 2022 Mar 10:ciac203. doi: 10.1093/cid/ciac203.	ON600153
2022-01-23	BA.2.2	hCoV-19/Hong Kong/HKU-220213-083/2022	EPI_ISL_9845499	Clin Infect Dis. 2022 Mar 10:ciac203. doi: 10.1093/cid/ciac203.	ON600154
2022-01-23	BA.2.2	hCoV-19/Hong Kong/HKU-220213-084/2022	EPI_ISL_9845500	Clin Infect Dis. 2022 Mar 10:ciac203. doi: 10.1093/cid/ciac203.	ON600155
2022-01-23	BA.2.2	hCoV-19/Hong Kong/HKU-220213-085/2022	EPI_ISL_9845501	Clin Infect Dis. 2022 Mar 10:ciac203. doi: 10.1093/cid/ciac203.	ON600156
2022-01-23	BA.2.2	hCoV-19/Hong Kong/HKU-220213-086/2022	EPI_ISL_9845502	Clin Infect Dis. 2022 Mar 10:ciac203. doi: 10.1093/cid/ciac203.	ON600157
2022-01-23	BA.2.2	hCoV-19/Hong Kong/HKU-220213-087/2022	EPI_ISL_9845503	Clin Infect Dis. 2022 Mar 10:ciac203. doi: 10.1093/cid/ciac203.	ON600158
2022-01-23	BA.2.2	hCoV-19/Hong Kong/HKU-220213-088/2022	EPI_ISL_9845504	Clin Infect Dis. 2022 Mar 10:ciac203. doi: 10.1093/cid/ciac203.	ON600159
2022-01-23	BA.2.2	hCoV-19/Hong Kong/HKU-220213-089/2022	EPI_ISL_9845505	Clin Infect Dis. 2022 Mar 10:ciac203. doi: 10.1093/cid/ciac203.	ON600160
2022-01-23	BA.2.2	hCoV-19/Hong Kong/HKU-220213-090/2022	EPI_ISL_9845506	Clin Infect Dis. 2022 Mar 10:ciac203. doi: 10.1093/cid/ciac203.	ON600161
2022-01-24	BA.2.2	hCoV-19/Hong Kong/HKU-220213-091/2022	EPI_ISL_9845507	Clin Infect Dis. 2022 Mar 10:ciac203. doi: 10.1093/cid/ciac203.	ON600162
2022-01-24	BA.2.2	hCoV-19/Hong Kong/HKU-220213-092/2022	EPI_ISL_9845508	Clin Infect Dis. 2022 Mar 10:ciac203. doi: 10.1093/cid/ciac203.	ON600163
2022-01-24	BA.2.2	hCoV-19/Hong Kong/HKU-220213-093/2022	EPI_ISL_9845509	Clin Infect Dis. 2022 Mar 10:ciac203. doi: 10.1093/cid/ciac203.	ON600164
2022-01-24	BA.2.2	hCoV-19/Hong Kong/HKU-220213-094/2022	EPI_ISL_9845510	Clin Infect Dis. 2022 Mar 10:ciac203. doi: 10.1093/cid/ciac203.	ON600165
2022-01-24	BA.2.2	hCoV-19/Hong Kong/HKU-220213-095/2022	EPI_ISL_9845511	Clin Infect Dis. 2022 Mar 10:ciac203. doi: 10.1093/cid/ciac203.	ON600166
2022-01-24	BA.2.2	hCoV-19/Hong Kong/HKU-220213-096/2022	EPI_ISL_9845512	Clin Infect Dis. 2022 Mar 10:ciac203. doi: 10.1093/cid/ciac203.	ON600167
2022-01-25	BA.2.2	hCoV-19/Hong Kong/HKU-220213-097/2022	EPI_ISL_9845513	Clin Infect Dis. 2022 Mar 10:ciac203. doi: 10.1093/cid/ciac203.	ON600168
2022-01-25	BA.2.2	hCoV-19/Hong Kong/HKU-220213-098/2022	EPI_ISL_9845514	Clin Infect Dis. 2022 Mar 10:ciac203. doi: 10.1093/cid/ciac203.	ON600169
2022-01-26	BA.2.2	hCoV-19/Hong Kong/HKU-220213-099/2022	EPI_ISL_9845515	Clin Infect Dis. 2022 Mar 10:ciac203. doi: 10.1093/cid/ciac203.	ON600170
2022-01-26	BA.2.2	hCoV-19/Hong Kong/HKU-220213-100/2022	EPI_ISL_9845516	Clin Infect Dis. 2022 Mar 10:ciac203. doi: 10.1093/cid/ciac203.	ON600171
2022-01-26	BA.2.2	hCoV-19/Hong Kong/HKU-220213-101/2022	EPI_ISL_9845517	Clin Infect Dis. 2022 Mar 10:ciac203. doi: 10.1093/cid/ciac203.	ON600172
2022-01-27	BA.2.2	hCoV-19/Hong Kong/HKU-220213-102/2022	EPI_ISL_9845518	Clin Infect Dis. 2022 Mar 10:ciac203. doi: 10.1093/cid/ciac203.	ON600173
2022-01-28	BA.2.2	hCoV-19/Hong Kong/HKU-220213-103/2022	EPI_ISL_9845519	Clin Infect Dis. 2022 Mar 10:ciac203. doi: 10.1093/cid/ciac203.	ON600174
2022-01-29	BA.2.2	hCoV-19/Hong Kong/HKU-220213-104/2022	EPI_ISL_9845520	Clin Infect Dis. 2022 Mar 10:ciac203. doi: 10.1093/cid/ciac203.	ON600175
2022-01-30	BA.2.2	hCoV-19/Hong Kong/HKU-220213-105/2022	EPI_ISL_9845521	Clin Infect Dis. 2022 Mar 10:ciac203. doi: 10.1093/cid/ciac203.	ON600176
2022-01-23	BA.2.2	hCoV-19/Hong Kong/HKU-220213-106/2022	EPI_ISL_9845522	Clin Infect Dis. 2022 Mar 10:ciac203. doi: 10.1093/cid/ciac203.	ON600177
2022-01-20	BA.2.2	hCoV-19/Hong Kong/HKU-220213-107/2022	EPI_ISL_9845523	Clin Infect Dis. 2022 Mar 10:ciac203. doi: 10.1093/cid/ciac203.	ON600178
2022-01-20	BA.2.2	hCoV-19/Hong Kong/HKU-220213-108/2022	EPI_ISL_9845524	Clin Infect Dis. 2022 Mar 10:ciac203. doi: 10.1093/cid/ciac203.	ON600179
2022-01-20	BA.2.2	hCoV-19/Hong Kong/HKU-220213-109/2022	EPI_ISL_9845525	Clin Infect Dis. 2022 Mar 10:ciac203. doi: 10.1093/cid/ciac203.	ON600180
2022-01-22	BA.2.2	hCoV-19/Hong Kong/HKU-220213-110/2022	EPI_ISL_9845526	Clin Infect Dis. 2022 Mar 10:ciac203. doi: 10.1093/cid/ciac203.	ON600181
2022-01-20	BA.2.2	hCoV-19/Hong Kong/HKU-220213-111/2022	EPI_ISL_9845527	Clin Infect Dis. 2022 Mar 10:ciac203. doi: 10.1093/cid/ciac203.	ON600182
2022-01-21	BA.2.2	hCoV-19/Hong Kong/HKU-220213-112/2022	EPI_ISL_9845528	Clin Infect Dis. 2022 Mar 10:ciac203. doi: 10.1093/cid/ciac203.	ON600183
2022-01-21	BA.2.2	hCoV-19/Hong Kong/HKU-220213-113/2022	EPI_ISL_9845529	Clin Infect Dis. 2022 Mar 10:ciac203. doi: 10.1093/cid/ciac203.	ON600184
2022-01-21	BA.2.2	hCoV-19/Hong Kong/HKU-220213-114/2022	EPI_ISL_9845530	Clin Infect Dis. 2022 Mar 10:ciac203. doi: 10.1093/cid/ciac203.	ON600185
2022-01-23	BA.2.2	hCoV-19/Hong Kong/HKU-220213-115/2022	EPI_ISL_9845531	Clin Infect Dis. 2022 Mar 10:ciac203. doi: 10.1093/cid/ciac203.	ON600186
2022-01-23	BA.2.2	hCoV-19/Hong Kong/HKU-220213-116/2022	EPI_ISL_9845532	Clin Infect Dis. 2022 Mar 10:ciac203. doi: 10.1093/cid/ciac203.	ON600187
2022-01-23	BA.2.2	hCoV-19/Hong Kong/HKU-220213-117/2022	EPI_ISL_9845533	Clin Infect Dis. 2022 Mar 10:ciac203. doi: 10.1093/cid/ciac203.	ON600188
2022-01-23	BA.2.2	hCoV-19/Hong Kong/HKU-220213-118/2022	EPI_ISL_9845534	Clin Infect Dis. 2022 Mar 10:ciac203. doi: 10.1093/cid/ciac203.	ON600189
2022-01-23	BA.2.2	hCoV-19/Hong Kong/HKU-220213-119/2022	EPI_ISL_9845535	Clin Infect Dis. 2022 Mar 10:ciac203. doi: 10.1093/cid/ciac203.	ON600190
2022-01-23	BA.2.2	hCoV-19/Hong Kong/HKU-220213-120/2022	EPI_ISL_9845536	Clin Infect Dis. 2022 Mar 10:ciac203. doi: 10.1093/cid/ciac203.	ON600191
2022-01-23	BA.2.2	hCoV-19/Hong Kong/HKU-220213-121/2022	EPI_ISL_9845537	Clin Infect Dis. 2022 Mar 10:ciac203. doi: 10.1093/cid/ciac203.	ON600192
2022-01-23	BA.2.2	hCoV-19/Hong Kong/HKU-220213-122/2022	EPI_ISL_9845538	Clin Infect Dis. 2022 Mar 10:ciac203. doi: 10.1093/cid/ciac203.	ON600193
2022-01-24	BA.2.2	hCoV-19/Hong Kong/HKU-220213-123/2022	EPI_ISL_9845539	Clin Infect Dis. 2022 Mar 10:ciac203. doi: 10.1093/cid/ciac203.	ON600194
2022-01-25	BA.2.2	hCoV-19/Hong Kong/HKU-220213-124/2022	EPI_ISL_9845540	Clin Infect Dis. 2022 Mar 10:ciac203. doi: 10.1093/cid/ciac203.	ON600195
2022-01-26	BA.2.2	hCoV-19/Hong Kong/HKU-220213-125/2022	EPI_ISL_9845541	Clin Infect Dis. 2022 Mar 10:ciac203. doi: 10.1093/cid/ciac203.	ON600196
2022-01-29	BA.2.2	hCoV-19/Hong Kong/HKU-220213-126/2022	EPI_ISL_9845542	Clin Infect Dis. 2022 Mar 10:ciac203. doi: 10.1093/cid/ciac203.	ON600197
2022-01-29	BA.2.2	hCoV-19/Hong Kong/HKU-220213-127/2022	EPI_ISL_9845543	Clin Infect Dis. 2022 Mar 10:ciac203. doi: 10.1093/cid/ciac203.	ON600198
2022-01-12	BA.2.2	hCoV-19/Hong Kong/HKU-220213-128/2022	EPI_ISL_9845544	Clin Infect Dis. 2022 Mar 10:ciac203. doi: 10.1093/cid/ciac203.	ON600199
2022-01-20	BA.2.2	hCoV-19/Hong Kong/HKU-220213-129/2022	EPI_ISL_9845545	Clin Infect Dis. 2022 Mar 10:ciac203. doi: 10.1093/cid/ciac203.	ON600200
2022-01-20	BA.2.2	hCoV-19/Hong Kong/HKU-220213-130/2022	EPI_ISL_9845546	Clin Infect Dis. 2022 Mar 10:ciac203. doi: 10.1093/cid/ciac203.	ON600201
2022-01-22	BA.2.2	hCoV-19/Hong Kong/HKU-220213-131/2022	EPI_ISL_9845547	Clin Infect Dis. 2022 Mar 10:ciac203. doi: 10.1093/cid/ciac203.	ON600202
2022-01-22	BA.2.2	hCoV-19/Hong Kong/HKU-220213-132/2022	EPI_ISL_9845548	Clin Infect Dis. 2022 Mar 10:ciac203. doi: 10.1093/cid/ciac203.	ON600203
2022-01-23	BA.2.2	hCoV-19/Hong Kong/HKU-220213-133/2022	EPI_ISL_9845549	Clin Infect Dis. 2022 Mar 10:ciac203. doi: 10.1093/cid/ciac203.	ON600204
2021-12-01	AY.43.8	hCoV-19/Hong Kong/HKU-220213-175/2021	EPI_ISL_9845586	Clin Infect Dis. 2022 Mar 10:ciac203. doi: 10.1093/cid/ciac203.	ON600205
2021-12-01	AY.4	hCoV-19/Hong Kong/HKU-220213-176/2021	EPI_ISL_9845587	Clin Infect Dis. 2022 Mar 10:ciac203. doi: 10.1093/cid/ciac203.	ON600206
2021-12-01	AY.46.6	hCoV-19/Hong Kong/HKU-220213-177/2021	EPI_ISL_9845588	Clin Infect Dis. 2022 Mar 10:ciac203. doi: 10.1093/cid/ciac203.	ON600207
2021-12-01	AY.46.5	hCoV-19/Hong Kong/HKU-220213-178/2021	EPI_ISL_9845589	Clin Infect Dis. 2022 Mar 10:ciac203. doi: 10.1093/cid/ciac203.	ON600208
2021-12-01	AY.36	hCoV-19/Hong Kong/HKU-220213-179/2021	EPI_ISL_9845590	Clin Infect Dis. 2022 Mar 10:ciac203. doi: 10.1093/cid/ciac203.	ON600209
2021-12-02	AY.103	hCoV-19/Hong Kong/HKU-220213-180/2021	EPI_ISL_9845591	Clin Infect Dis. 2022 Mar 10:ciac203. doi: 10.1093/cid/ciac203.	ON600210
2021-12-03	AY.122.5	hCoV-19/Hong Kong/HKU-220213-181/2021	EPI_ISL_9845592	Clin Infect Dis. 2022 Mar 10:ciac203. doi: 10.1093/cid/ciac203.	ON600211
2021-12-03	AY.43	hCoV-19/Hong Kong/HKU-220213-182/2021	EPI_ISL_9845593	Clin Infect Dis. 2022 Mar 10:ciac203. doi: 10.1093/cid/ciac203.	ON600212
2021-12-03	AY.124.1.1	hCoV-19/Hong Kong/HKU-220213-183/2021	EPI_ISL_9845594	Clin Infect Dis. 2022 Mar 10:ciac203. doi: 10.1093/cid/ciac203.	ON600213
2021-12-04	AY.43	hCoV-19/Hong Kong/HKU-220213-184/2021	EPI_ISL_9845595	Clin Infect Dis. 2022 Mar 10:ciac203. doi: 10.1093/cid/ciac203.	ON600214
2021-12-04	AY.43	hCoV-19/Hong Kong/HKU-220213-185/2021	EPI_ISL_9845596	Clin Infect Dis. 2022 Mar 10:ciac203. doi: 10.1093/cid/ciac203.	ON600215
2021-12-04	AY.43	hCoV-19/Hong Kong/HKU-220213-186/2021	EPI_ISL_9845597	Clin Infect Dis. 2022 Mar 10:ciac203. doi: 10.1093/cid/ciac203.	ON600216
2021-12-04	AY.100	hCoV-19/Hong Kong/HKU-220213-187/2021	EPI_ISL_9845598	Clin Infect Dis. 2022 Mar 10:ciac203. doi: 10.1093/cid/ciac203.	ON600217
2021-12-05	AY.3	hCoV-19/Hong Kong/HKU-220213-188/2021	EPI_ISL_9845599	Clin Infect Dis. 2022 Mar 10:ciac203. doi: 10.1093/cid/ciac203.	ON600218
2021-12-05	AY.122.5	hCoV-19/Hong Kong/HKU-220213-189/2021	EPI_ISL_9845600	Clin Infect Dis. 2022 Mar 10:ciac203. doi: 10.1093/cid/ciac203.	ON600219
2021-12-05	AY.33	hCoV-19/Hong Kong/HKU-220213-190/2021	EPI_ISL_9845601	Clin Infect Dis. 2022 Mar 10:ciac203. doi: 10.1093/cid/ciac203.	ON600220
2021-12-05	AY.4.2	hCoV-19/Hong Kong/HKU-220213-191/2021	EPI_ISL_9845602	Clin Infect Dis. 2022 Mar 10:ciac203. doi: 10.1093/cid/ciac203.	ON600221
2021-12-06	AY.43	hCoV-19/Hong Kong/HKU-220213-192/2021	EPI_ISL_9845603	Clin Infect Dis. 2022 Mar 10:ciac203. doi: 10.1093/cid/ciac203.	ON600222
2021-12-06	AY.43.8	hCoV-19/Hong Kong/HKU-220213-193/2021	EPI_ISL_9845604	Clin Infect Dis. 2022 Mar 10:ciac203. doi: 10.1093/cid/ciac203.	ON600223
2021-12-06	AY.43	hCoV-19/Hong Kong/HKU-220213-194/2021	EPI_ISL_9845605	Clin Infect Dis. 2022 Mar 10:ciac203. doi: 10.1093/cid/ciac203.	ON600224
2021-12-06	AY.43	hCoV-19/Hong Kong/HKU-220213-195/2021	EPI_ISL_9845606	Clin Infect Dis. 2022 Mar 10:ciac203. doi: 10.1093/cid/ciac203.	ON600225
2021-12-06	AY.43	hCoV-19/Hong Kong/HKU-220213-196/2021	EPI_ISL_9845607	Clin Infect Dis. 2022 Mar 10:ciac203. doi: 10.1093/cid/ciac203.	ON600226
2021-12-07	AY.46.6	hCoV-19/Hong Kong/HKU-220213-197/2021	EPI_ISL_9845608	Clin Infect Dis. 2022 Mar 10:ciac203. doi: 10.1093/cid/ciac203.	ON600227
2021-12-07	B.1.617.2	hCoV-19/Hong Kong/HKU-220213-198/2021	EPI_ISL_9845609	Clin Infect Dis. 2022 Mar 10:ciac203. doi: 10.1093/cid/ciac203.	ON600228
2021-12-07	BA.1.1	hCoV-19/Hong Kong/HKU-220213-199/2021	EPI_ISL_9845610	Clin Infect Dis. 2022 Mar 10:ciac203. doi: 10.1093/cid/ciac203.	ON600229
2021-12-07	AY.126	hCoV-19/Hong Kong/HKU-220213-200/2021	EPI_ISL_9845611	Clin Infect Dis. 2022 Mar 10:ciac203. doi: 10.1093/cid/ciac203.	ON600230
2021-12-07	AY.43	hCoV-19/Hong Kong/HKU-220213-201/2021	EPI_ISL_9845612	Clin Infect Dis. 2022 Mar 10:ciac203. doi: 10.1093/cid/ciac203.	ON600231
2021-12-08	AY.121	hCoV-19/Hong Kong/HKU-220213-202/2021	EPI_ISL_9845613	Clin Infect Dis. 2022 Mar 10:ciac203. doi: 10.1093/cid/ciac203.	ON600232
2021-12-08	B.1.617.2	hCoV-19/Hong Kong/HKU-220213-203/2021	EPI_ISL_9845614	Clin Infect Dis. 2022 Mar 10:ciac203. doi: 10.1093/cid/ciac203.	ON600233
2021-12-09	AY.57	hCoV-19/Hong Kong/HKU-220213-204/2021	EPI_ISL_9845615	Clin Infect Dis. 2022 Mar 10:ciac203. doi: 10.1093/cid/ciac203.	ON600234
2021-12-10	BA.1.17.2	hCoV-19/Hong Kong/HKU-220213-205/2021	EPI_ISL_9845616	Clin Infect Dis. 2022 Mar 10:ciac203. doi: 10.1093/cid/ciac203.	ON600235
2021-12-10	AY.4.2	hCoV-19/Hong Kong/HKU-220213-206/2021	EPI_ISL_9845617	Clin Infect Dis. 2022 Mar 10:ciac203. doi: 10.1093/cid/ciac203.	ON600236
2021-12-10	AY.85	hCoV-19/Hong Kong/HKU-220213-207/2021	EPI_ISL_9845618	Clin Infect Dis. 2022 Mar 10:ciac203. doi: 10.1093/cid/ciac203.	ON600237
2021-12-11	AY.57	hCoV-19/Hong Kong/HKU-220213-208/2021	EPI_ISL_9845619	Clin Infect Dis. 2022 Mar 10:ciac203. doi: 10.1093/cid/ciac203.	ON600238
2021-12-12	BA.1.1	hCoV-19/Hong Kong/HKU-220213-209/2021	EPI_ISL_9845620	Clin Infect Dis. 2022 Mar 10:ciac203. doi: 10.1093/cid/ciac203.	ON600239
2021-12-12	BA.1.17.2	hCoV-19/Hong Kong/HKU-220213-210/2021	EPI_ISL_9845621	Clin Infect Dis. 2022 Mar 10:ciac203. doi: 10.1093/cid/ciac203.	ON600240
2021-12-12	AY.4.2	hCoV-19/Hong Kong/HKU-220213-211/2021	EPI_ISL_9845622	Clin Infect Dis. 2022 Mar 10:ciac203. doi: 10.1093/cid/ciac203.	ON600241
2021-12-12	BA.1	hCoV-19/Hong Kong/HKU-220213-212/2021	EPI_ISL_9845623	Clin Infect Dis. 2022 Mar 10:ciac203. doi: 10.1093/cid/ciac203.	ON600242
2021-12-12	AY.106	hCoV-19/Hong Kong/HKU-220213-213/2021	EPI_ISL_9845624	Clin Infect Dis. 2022 Mar 10:ciac203. doi: 10.1093/cid/ciac203.	ON600243
2021-12-13	B.1.617.2	hCoV-19/Hong Kong/HKU-220213-214/2021	EPI_ISL_9845625	Clin Infect Dis. 2022 Mar 10:ciac203. doi: 10.1093/cid/ciac203.	ON600244
2021-12-13	AY.127	hCoV-19/Hong Kong/HKU-220213-215/2021	EPI_ISL_9953665	Clin Infect Dis. 2022 Mar 10:ciac203. doi: 10.1093/cid/ciac203.	ON600446
2021-12-14	AY.43	hCoV-19/Hong Kong/HKU-220213-216/2021	EPI_ISL_9845626	Clin Infect Dis. 2022 Mar 10:ciac203. doi: 10.1093/cid/ciac203.	ON600245
2021-12-15	B.1.617.2	hCoV-19/Hong Kong/HKU-220213-217/2021	EPI_ISL_9845627	Clin Infect Dis. 2022 Mar 10:ciac203. doi: 10.1093/cid/ciac203.	ON600246
2021-12-15	B.1.617.2	hCoV-19/Hong Kong/HKU-220213-218/2021	EPI_ISL_9845628	Clin Infect Dis. 2022 Mar 10:ciac203. doi: 10.1093/cid/ciac203.	ON600247
2021-12-15	AY.4	hCoV-19/Hong Kong/HKU-220213-219/2021	EPI_ISL_9845629	Clin Infect Dis. 2022 Mar 10:ciac203. doi: 10.1093/cid/ciac203.	ON600248
2021-12-15	AY.43	hCoV-19/Hong Kong/HKU-220213-220/2021	EPI_ISL_9845630	Clin Infect Dis. 2022 Mar 10:ciac203. doi: 10.1093/cid/ciac203.	ON600249
2021-12-15	AY.33	hCoV-19/Hong Kong/HKU-220213-221/2021	EPI_ISL_9845631	Clin Infect Dis. 2022 Mar 10:ciac203. doi: 10.1093/cid/ciac203.	ON600250
2021-12-15	BA.1	hCoV-19/Hong Kong/HKU-220213-222/2021	EPI_ISL_9845632	Clin Infect Dis. 2022 Mar 10:ciac203. doi: 10.1093/cid/ciac203.	ON600251
2021-12-16	BA.1	hCoV-19/Hong Kong/HKU-220213-223/2021	EPI_ISL_9845633	Clin Infect Dis. 2022 Mar 10:ciac203. doi: 10.1093/cid/ciac203.	ON600252
2021-12-16	BA.1.1.16	hCoV-19/Hong Kong/HKU-220213-224/2021	EPI_ISL_9845634	Clin Infect Dis. 2022 Mar 10:ciac203. doi: 10.1093/cid/ciac203.	ON600253
2021-12-16	B.1.617.2	hCoV-19/Hong Kong/HKU-220213-225/2021	EPI_ISL_9845635	Clin Infect Dis. 2022 Mar 10:ciac203. doi: 10.1093/cid/ciac203.	ON600254
2021-12-16	BA.1.14	hCoV-19/Hong Kong/HKU-220213-226/2021	EPI_ISL_9845636	Clin Infect Dis. 2022 Mar 10:ciac203. doi: 10.1093/cid/ciac203.	ON600255
2021-12-16	AY.4.2.1	hCoV-19/Hong Kong/HKU-220213-227/2021	EPI_ISL_9845637	Clin Infect Dis. 2022 Mar 10:ciac203. doi: 10.1093/cid/ciac203.	ON600256
2021-12-17	AY.42	hCoV-19/Hong Kong/HKU-220213-228/2021	EPI_ISL_9845638	Clin Infect Dis. 2022 Mar 10:ciac203. doi: 10.1093/cid/ciac203.	ON600257
2021-12-17	BA.1.17	hCoV-19/Hong Kong/HKU-220213-229/2021	EPI_ISL_9845639	Clin Infect Dis. 2022 Mar 10:ciac203. doi: 10.1093/cid/ciac203.	ON600258
2021-12-17	BA.1.17.2	hCoV-19/Hong Kong/HKU-220213-230/2021	EPI_ISL_9845640	Clin Infect Dis. 2022 Mar 10:ciac203. doi: 10.1093/cid/ciac203.	ON600259
2021-12-17	BA.1.17.2	hCoV-19/Hong Kong/HKU-220213-231/2021	EPI_ISL_9845641	Clin Infect Dis. 2022 Mar 10:ciac203. doi: 10.1093/cid/ciac203.	ON600260
2021-12-18	BA.1.17.2	hCoV-19/Hong Kong/HKU-220213-232/2021	EPI_ISL_9845642	Clin Infect Dis. 2022 Mar 10:ciac203. doi: 10.1093/cid/ciac203.	ON600261
2021-12-18	BA.1.1	hCoV-19/Hong Kong/HKU-220213-233/2021	EPI_ISL_9845643	Clin Infect Dis. 2022 Mar 10:ciac203. doi: 10.1093/cid/ciac203.	ON600262
2021-12-18	BA.1	hCoV-19/Hong Kong/HKU-220213-234/2021	EPI_ISL_9845644	Clin Infect Dis. 2022 Mar 10:ciac203. doi: 10.1093/cid/ciac203.	ON600263
2021-12-18	AY.4	hCoV-19/Hong Kong/HKU-220213-235/2021	EPI_ISL_9845645	Clin Infect Dis. 2022 Mar 10:ciac203. doi: 10.1093/cid/ciac203.	ON600264
2021-12-18	BA.1	hCoV-19/Hong Kong/HKU-220213-236/2021	EPI_ISL_9845646	Clin Infect Dis. 2022 Mar 10:ciac203. doi: 10.1093/cid/ciac203.	ON600265
2021-12-18	BA.1	hCoV-19/Hong Kong/HKU-220213-237/2021	EPI_ISL_9845647	Clin Infect Dis. 2022 Mar 10:ciac203. doi: 10.1093/cid/ciac203.	ON600266
2021-12-19	BA.1.15.1	hCoV-19/Hong Kong/HKU-220213-238/2021	EPI_ISL_9845648	Clin Infect Dis. 2022 Mar 10:ciac203. doi: 10.1093/cid/ciac203.	ON600267
2021-12-19	BA.1	hCoV-19/Hong Kong/HKU-220213-239/2021	EPI_ISL_9845649	Clin Infect Dis. 2022 Mar 10:ciac203. doi: 10.1093/cid/ciac203.	ON600268
2021-12-19	BA.1.18	hCoV-19/Hong Kong/HKU-220213-240/2021	EPI_ISL_9845650	Clin Infect Dis. 2022 Mar 10:ciac203. doi: 10.1093/cid/ciac203.	ON600269
2021-12-19	BA.1.1	hCoV-19/Hong Kong/HKU-220213-241/2021	EPI_ISL_9845651	Clin Infect Dis. 2022 Mar 10:ciac203. doi: 10.1093/cid/ciac203.	ON600270
2021-12-19	BA.1	hCoV-19/Hong Kong/HKU-220213-242/2021	EPI_ISL_9845652	Clin Infect Dis. 2022 Mar 10:ciac203. doi: 10.1093/cid/ciac203.	ON600271
2021-12-19	BA.1.17	hCoV-19/Hong Kong/HKU-220213-243/2021	EPI_ISL_9845653	Clin Infect Dis. 2022 Mar 10:ciac203. doi: 10.1093/cid/ciac203.	ON600272
2021-12-20	BA.1.17	hCoV-19/Hong Kong/HKU-220213-244/2021	EPI_ISL_9845654	Clin Infect Dis. 2022 Mar 10:ciac203. doi: 10.1093/cid/ciac203.	ON600273
2021-12-20	BA.1	hCoV-19/Hong Kong/HKU-220213-245/2021	EPI_ISL_9845655	Clin Infect Dis. 2022 Mar 10:ciac203. doi: 10.1093/cid/ciac203.	ON600274
2021-12-20	BA.1.1	hCoV-19/Hong Kong/HKU-220213-246/2021	EPI_ISL_9845656	Clin Infect Dis. 2022 Mar 10:ciac203. doi: 10.1093/cid/ciac203.	ON600275
2021-12-20	BA.1.17.2	hCoV-19/Hong Kong/HKU-220213-247/2021	EPI_ISL_9845657	Clin Infect Dis. 2022 Mar 10:ciac203. doi: 10.1093/cid/ciac203.	ON600276
2021-12-20	BA.1.17.2	hCoV-19/Hong Kong/HKU-220213-248/2021	EPI_ISL_9845658	Clin Infect Dis. 2022 Mar 10:ciac203. doi: 10.1093/cid/ciac203.	ON600277
2021-12-20	BA.1	hCoV-19/Hong Kong/HKU-220213-249/2021	EPI_ISL_9845659	Clin Infect Dis. 2022 Mar 10:ciac203. doi: 10.1093/cid/ciac203.	ON600278
2021-12-20	BA.1.17.2	hCoV-19/Hong Kong/HKU-220213-250/2021	EPI_ISL_9845660	Clin Infect Dis. 2022 Mar 10:ciac203. doi: 10.1093/cid/ciac203.	ON600279
2021-12-21	BA.1	hCoV-19/Hong Kong/HKU-220213-251/2021	EPI_ISL_9845661	Clin Infect Dis. 2022 Mar 10:ciac203. doi: 10.1093/cid/ciac203.	ON600280
2021-12-21	BA.1.1	hCoV-19/Hong Kong/HKU-220213-252/2021	EPI_ISL_9845662	Clin Infect Dis. 2022 Mar 10:ciac203. doi: 10.1093/cid/ciac203.	ON600281
2021-12-21	BA.1.1	hCoV-19/Hong Kong/HKU-220213-253/2021	EPI_ISL_9845663	Clin Infect Dis. 2022 Mar 10:ciac203. doi: 10.1093/cid/ciac203.	ON600282
2021-12-21	BA.1	hCoV-19/Hong Kong/HKU-220213-254/2021	EPI_ISL_9845664	Clin Infect Dis. 2022 Mar 10:ciac203. doi: 10.1093/cid/ciac203.	ON600283
2021-12-22	BA.1.1	hCoV-19/Hong Kong/HKU-220213-255/2021	EPI_ISL_9845665	Clin Infect Dis. 2022 Mar 10:ciac203. doi: 10.1093/cid/ciac203.	ON600284
2021-12-22	BA.1.17.2	hCoV-19/Hong Kong/HKU-220213-256/2021	EPI_ISL_9845666	Clin Infect Dis. 2022 Mar 10:ciac203. doi: 10.1093/cid/ciac203.	ON600285
2021-12-23	BA.1.15	hCoV-19/Hong Kong/HKU-220213-257/2021	EPI_ISL_9845667	Clin Infect Dis. 2022 Mar 10:ciac203. doi: 10.1093/cid/ciac203.	ON600286
2021-12-23	BA.1.1	hCoV-19/Hong Kong/HKU-220213-258/2021	EPI_ISL_9845668	Clin Infect Dis. 2022 Mar 10:ciac203. doi: 10.1093/cid/ciac203.	ON600287
2021-12-23	BA.1	hCoV-19/Hong Kong/HKU-220213-259/2021	EPI_ISL_9845669	Clin Infect Dis. 2022 Mar 10:ciac203. doi: 10.1093/cid/ciac203.	ON600288
2021-12-23	AY.122	hCoV-19/Hong Kong/HKU-220213-260/2021	EPI_ISL_9845670	Clin Infect Dis. 2022 Mar 10:ciac203. doi: 10.1093/cid/ciac203.	ON600289
2021-12-23	BA.1.17	hCoV-19/Hong Kong/HKU-220213-261/2021	EPI_ISL_9845671	Clin Infect Dis. 2022 Mar 10:ciac203. doi: 10.1093/cid/ciac203.	ON600290
2021-12-24	BA.1	hCoV-19/Hong Kong/HKU-220213-262/2021	EPI_ISL_9845672	Clin Infect Dis. 2022 Mar 10:ciac203. doi: 10.1093/cid/ciac203.	ON600291
2021-12-24	BA.1.1	hCoV-19/Hong Kong/HKU-220213-263/2021	EPI_ISL_9845673	Clin Infect Dis. 2022 Mar 10:ciac203. doi: 10.1093/cid/ciac203.	ON600292
2021-12-24	BA.1.17.2	hCoV-19/Hong Kong/HKU-220213-264/2021	EPI_ISL_9845674	Clin Infect Dis. 2022 Mar 10:ciac203. doi: 10.1093/cid/ciac203.	ON600293
2021-12-24	BA.1.1	hCoV-19/Hong Kong/HKU-220213-265/2021	EPI_ISL_9845675	Clin Infect Dis. 2022 Mar 10:ciac203. doi: 10.1093/cid/ciac203.	ON600294
2021-12-24	BA.1.17.2	hCoV-19/Hong Kong/HKU-220213-266/2021	EPI_ISL_9845676	Clin Infect Dis. 2022 Mar 10:ciac203. doi: 10.1093/cid/ciac203.	ON600295
2021-12-24	BA.1.1	hCoV-19/Hong Kong/HKU-220213-267/2021	EPI_ISL_9845677	Clin Infect Dis. 2022 Mar 10:ciac203. doi: 10.1093/cid/ciac203.	ON600296
2021-12-24	BA.1.1	hCoV-19/Hong Kong/HKU-220213-268/2021	EPI_ISL_9845678	Clin Infect Dis. 2022 Mar 10:ciac203. doi: 10.1093/cid/ciac203.	ON600297
2021-12-24	BA.1	hCoV-19/Hong Kong/HKU-220213-269/2021	EPI_ISL_9845679	Clin Infect Dis. 2022 Mar 10:ciac203. doi: 10.1093/cid/ciac203.	ON600298
2021-12-24	BA.1	hCoV-19/Hong Kong/HKU-220213-270/2021	EPI_ISL_9845680	Clin Infect Dis. 2022 Mar 10:ciac203. doi: 10.1093/cid/ciac203.	ON600299
2021-12-24	BA.1.1	hCoV-19/Hong Kong/HKU-220213-271/2021	EPI_ISL_9845681	Clin Infect Dis. 2022 Mar 10:ciac203. doi: 10.1093/cid/ciac203.	ON600300
2021-12-24	BA.1.17.2	hCoV-19/Hong Kong/HKU-220213-272/2021	EPI_ISL_9845682	Clin Infect Dis. 2022 Mar 10:ciac203. doi: 10.1093/cid/ciac203.	ON600301
2021-12-24	BA.1	hCoV-19/Hong Kong/HKU-220213-273/2021	EPI_ISL_9845683	Clin Infect Dis. 2022 Mar 10:ciac203. doi: 10.1093/cid/ciac203.	ON600302
2021-12-24	BA.1.15.1	hCoV-19/Hong Kong/HKU-220213-274/2021	EPI_ISL_9845684	Clin Infect Dis. 2022 Mar 10:ciac203. doi: 10.1093/cid/ciac203.	ON600303
2021-12-24	BA.1.17.2	hCoV-19/Hong Kong/HKU-220213-275/2021	EPI_ISL_9845685	Clin Infect Dis. 2022 Mar 10:ciac203. doi: 10.1093/cid/ciac203.	ON600304
2021-12-24	BA.1.1	hCoV-19/Hong Kong/HKU-220213-276/2021	EPI_ISL_9845686	Clin Infect Dis. 2022 Mar 10:ciac203. doi: 10.1093/cid/ciac203.	ON600305
2021-12-24	BA.1.1	hCoV-19/Hong Kong/HKU-220213-277/2021	EPI_ISL_9845687	Clin Infect Dis. 2022 Mar 10:ciac203. doi: 10.1093/cid/ciac203.	ON600306
2021-12-25	BA.1.1.13	hCoV-19/Hong Kong/HKU-220213-278/2021	EPI_ISL_9845688	Clin Infect Dis. 2022 Mar 10:ciac203. doi: 10.1093/cid/ciac203.	ON600307
2021-12-25	BA.1.1	hCoV-19/Hong Kong/HKU-220213-279/2021	EPI_ISL_9845689	Clin Infect Dis. 2022 Mar 10:ciac203. doi: 10.1093/cid/ciac203.	ON600308
2021-12-25	BA.1	hCoV-19/Hong Kong/HKU-220213-280/2021	EPI_ISL_9845690	Clin Infect Dis. 2022 Mar 10:ciac203. doi: 10.1093/cid/ciac203.	ON600309
2021-12-25	BA.1.17.2	hCoV-19/Hong Kong/HKU-220213-281/2021	EPI_ISL_9845691	Clin Infect Dis. 2022 Mar 10:ciac203. doi: 10.1093/cid/ciac203.	ON600310
2021-12-25	BA.1.17	hCoV-19/Hong Kong/HKU-220213-282/2021	EPI_ISL_9845692	Clin Infect Dis. 2022 Mar 10:ciac203. doi: 10.1093/cid/ciac203.	ON600311
2021-12-25	BA.1.1	hCoV-19/Hong Kong/HKU-220213-283/2021	EPI_ISL_9845693	Clin Infect Dis. 2022 Mar 10:ciac203. doi: 10.1093/cid/ciac203.	ON600312
2021-12-25	BA.1.1	hCoV-19/Hong Kong/HKU-220213-284/2021	EPI_ISL_9845694	Clin Infect Dis. 2022 Mar 10:ciac203. doi: 10.1093/cid/ciac203.	ON600313
2021-12-25	BA.1.1	hCoV-19/Hong Kong/HKU-220213-285/2021	EPI_ISL_9845695	Clin Infect Dis. 2022 Mar 10:ciac203. doi: 10.1093/cid/ciac203.	ON600314
2021-12-25	BA.1	hCoV-19/Hong Kong/HKU-220213-286/2021	EPI_ISL_9845696	Clin Infect Dis. 2022 Mar 10:ciac203. doi: 10.1093/cid/ciac203.	ON600315
2021-12-25	BA.1.1	hCoV-19/Hong Kong/HKU-220213-287/2021	EPI_ISL_9953666	Clin Infect Dis. 2022 Mar 10:ciac203. doi: 10.1093/cid/ciac203.	ON600447
2021-12-25	BA.1	hCoV-19/Hong Kong/HKU-220213-288/2021	EPI_ISL_9845697	Clin Infect Dis. 2022 Mar 10:ciac203. doi: 10.1093/cid/ciac203.	ON600316
2021-12-26	BA.1.17.2	hCoV-19/Hong Kong/HKU-220213-289/2021	EPI_ISL_9845698	Clin Infect Dis. 2022 Mar 10:ciac203. doi: 10.1093/cid/ciac203.	ON600317
2021-12-26	BA.1.17.2	hCoV-19/Hong Kong/HKU-220213-290/2021	EPI_ISL_9845699	Clin Infect Dis. 2022 Mar 10:ciac203. doi: 10.1093/cid/ciac203.	ON600318
2021-12-26	BA.1.1	hCoV-19/Hong Kong/HKU-220213-291/2021	EPI_ISL_9845700	Clin Infect Dis. 2022 Mar 10:ciac203. doi: 10.1093/cid/ciac203.	ON600319
2021-12-26	BA.1.1	hCoV-19/Hong Kong/HKU-220213-292/2021	EPI_ISL_9845701	Clin Infect Dis. 2022 Mar 10:ciac203. doi: 10.1093/cid/ciac203.	ON600320
2021-12-26	BA.1.14	hCoV-19/Hong Kong/HKU-220213-293/2021	EPI_ISL_9845702	Clin Infect Dis. 2022 Mar 10:ciac203. doi: 10.1093/cid/ciac203.	ON600321
2021-12-26	BA.1.1	hCoV-19/Hong Kong/HKU-220213-294/2021	EPI_ISL_9845703	Clin Infect Dis. 2022 Mar 10:ciac203. doi: 10.1093/cid/ciac203.	ON600322
2021-12-26	BA.1.17.2	hCoV-19/Hong Kong/HKU-220213-295/2021	EPI_ISL_9845704	Clin Infect Dis. 2022 Mar 10:ciac203. doi: 10.1093/cid/ciac203.	ON600323
2021-12-26	BA.1.1	hCoV-19/Hong Kong/HKU-220213-296/2021	EPI_ISL_9845705	Clin Infect Dis. 2022 Mar 10:ciac203. doi: 10.1093/cid/ciac203.	ON600324
2021-12-26	BA.1	hCoV-19/Hong Kong/HKU-220213-297/2021	EPI_ISL_9845706	Clin Infect Dis. 2022 Mar 10:ciac203. doi: 10.1093/cid/ciac203.	ON600325
2021-12-26	BA.1.1	hCoV-19/Hong Kong/HKU-220213-298/2021	EPI_ISL_9845707	Clin Infect Dis. 2022 Mar 10:ciac203. doi: 10.1093/cid/ciac203.	ON600326
2021-12-26	BA.1.1	hCoV-19/Hong Kong/HKU-220213-299/2021	EPI_ISL_9845708	Clin Infect Dis. 2022 Mar 10:ciac203. doi: 10.1093/cid/ciac203.	ON600327
2021-12-26	BA.1	hCoV-19/Hong Kong/HKU-220213-300/2021	EPI_ISL_9845709	Clin Infect Dis. 2022 Mar 10:ciac203. doi: 10.1093/cid/ciac203.	ON600328
2021-12-26	BA.1.1	hCoV-19/Hong Kong/HKU-220213-301/2021	EPI_ISL_9845710	Clin Infect Dis. 2022 Mar 10:ciac203. doi: 10.1093/cid/ciac203.	ON600329
2021-12-27	BA.1.17.2	hCoV-19/Hong Kong/HKU-220213-302/2021	EPI_ISL_9845711	Clin Infect Dis. 2022 Mar 10:ciac203. doi: 10.1093/cid/ciac203.	ON600330
2021-12-27	BA.1	hCoV-19/Hong Kong/HKU-220213-303/2021	EPI_ISL_9845712	Clin Infect Dis. 2022 Mar 10:ciac203. doi: 10.1093/cid/ciac203.	ON600331
2021-12-27	BA.1.1	hCoV-19/Hong Kong/HKU-220213-304/2021	EPI_ISL_9845713	Clin Infect Dis. 2022 Mar 10:ciac203. doi: 10.1093/cid/ciac203.	ON600332
2021-12-27	BA.2.3	hCoV-19/Hong Kong/HKU-220213-305/2021	EPI_ISL_9845714	Clin Infect Dis. 2022 Mar 10:ciac203. doi: 10.1093/cid/ciac203.	ON600333
2021-12-27	BA.1	hCoV-19/Hong Kong/HKU-220213-306/2021	EPI_ISL_9845715	Clin Infect Dis. 2022 Mar 10:ciac203. doi: 10.1093/cid/ciac203.	ON600334
2021-12-27	BA.1.1	hCoV-19/Hong Kong/HKU-220213-307/2021	EPI_ISL_9845716	Clin Infect Dis. 2022 Mar 10:ciac203. doi: 10.1093/cid/ciac203.	ON600335
2021-12-28	BA.1.1	hCoV-19/Hong Kong/HKU-220213-308/2021	EPI_ISL_9845717	Clin Infect Dis. 2022 Mar 10:ciac203. doi: 10.1093/cid/ciac203.	ON600336
2021-12-28	BA.1.1.14	hCoV-19/Hong Kong/HKU-220213-309/2021	EPI_ISL_9845718	Clin Infect Dis. 2022 Mar 10:ciac203. doi: 10.1093/cid/ciac203.	ON600337
2021-12-28	BA.1.1.10	hCoV-19/Hong Kong/HKU-220213-310/2021	EPI_ISL_9845719	Clin Infect Dis. 2022 Mar 10:ciac203. doi: 10.1093/cid/ciac203.	ON600338
2021-12-28	BA.1	hCoV-19/Hong Kong/HKU-220213-311/2021	EPI_ISL_9845720	Clin Infect Dis. 2022 Mar 10:ciac203. doi: 10.1093/cid/ciac203.	ON600339
2021-12-28	BA.1	hCoV-19/Hong Kong/HKU-220213-312/2021	EPI_ISL_9845721	Clin Infect Dis. 2022 Mar 10:ciac203. doi: 10.1093/cid/ciac203.	ON600340
2021-12-28	BA.1.17	hCoV-19/Hong Kong/HKU-220213-313/2021	EPI_ISL_9845722	Clin Infect Dis. 2022 Mar 10:ciac203. doi: 10.1093/cid/ciac203.	ON600341
2021-12-28	BA.1.1	hCoV-19/Hong Kong/HKU-220213-314/2021	EPI_ISL_9845723	Clin Infect Dis. 2022 Mar 10:ciac203. doi: 10.1093/cid/ciac203.	ON600342
2021-12-28	BA.1.15	hCoV-19/Hong Kong/HKU-220213-315/2021	EPI_ISL_9845724	Clin Infect Dis. 2022 Mar 10:ciac203. doi: 10.1093/cid/ciac203.	ON600343
2021-12-28	BA.1	hCoV-19/Hong Kong/HKU-220213-316/2021	EPI_ISL_9845725	Clin Infect Dis. 2022 Mar 10:ciac203. doi: 10.1093/cid/ciac203.	ON600344
2021-12-28	BA.1.17	hCoV-19/Hong Kong/HKU-220213-317/2021	EPI_ISL_9845726	Clin Infect Dis. 2022 Mar 10:ciac203. doi: 10.1093/cid/ciac203.	ON600345
2021-12-28	BA.1	hCoV-19/Hong Kong/HKU-220213-318/2021	EPI_ISL_9845727	Clin Infect Dis. 2022 Mar 10:ciac203. doi: 10.1093/cid/ciac203.	ON600346
2021-12-29	BA.1.17.2	hCoV-19/Hong Kong/HKU-220213-319/2021	EPI_ISL_9845728	Clin Infect Dis. 2022 Mar 10:ciac203. doi: 10.1093/cid/ciac203.	ON600347
2021-12-29	BA.1	hCoV-19/Hong Kong/HKU-220213-320/2021	EPI_ISL_9845729	Clin Infect Dis. 2022 Mar 10:ciac203. doi: 10.1093/cid/ciac203.	ON600348
2021-12-29	BA.1.17.2	hCoV-19/Hong Kong/HKU-220213-321/2021	EPI_ISL_9845730	Clin Infect Dis. 2022 Mar 10:ciac203. doi: 10.1093/cid/ciac203.	ON600349
2021-12-29	BA.2.3	hCoV-19/Hong Kong/HKU-220213-322/2021	EPI_ISL_9845731	Clin Infect Dis. 2022 Mar 10:ciac203. doi: 10.1093/cid/ciac203.	ON600350
2021-12-29	BA.1	hCoV-19/Hong Kong/HKU-220213-323/2021	EPI_ISL_9845732	Clin Infect Dis. 2022 Mar 10:ciac203. doi: 10.1093/cid/ciac203.	ON600351
2021-12-29	BA.2.3	hCoV-19/Hong Kong/HKU-220213-324/2021	EPI_ISL_9845733	Clin Infect Dis. 2022 Mar 10:ciac203. doi: 10.1093/cid/ciac203.	ON600352
2021-12-29	BA.1.1	hCoV-19/Hong Kong/HKU-220213-325/2021	EPI_ISL_9845734	Clin Infect Dis. 2022 Mar 10:ciac203. doi: 10.1093/cid/ciac203.	ON600353
2021-12-29	BA.1	hCoV-19/Hong Kong/HKU-220213-326/2021	EPI_ISL_9845735	Clin Infect Dis. 2022 Mar 10:ciac203. doi: 10.1093/cid/ciac203.	ON600354
2021-12-29	BA.1.17	hCoV-19/Hong Kong/HKU-220213-327/2021	EPI_ISL_9845736	Clin Infect Dis. 2022 Mar 10:ciac203. doi: 10.1093/cid/ciac203.	ON600355
2021-12-30	BA.2.3	hCoV-19/Hong Kong/HKU-220213-328/2021	EPI_ISL_9845737	Clin Infect Dis. 2022 Mar 10:ciac203. doi: 10.1093/cid/ciac203.	ON600356
2021-12-30	BA.1.15	hCoV-19/Hong Kong/HKU-220213-329/2021	EPI_ISL_9845738	Clin Infect Dis. 2022 Mar 10:ciac203. doi: 10.1093/cid/ciac203.	ON600357
2021-12-30	BA.1	hCoV-19/Hong Kong/HKU-220213-330/2021	EPI_ISL_9845739	Clin Infect Dis. 2022 Mar 10:ciac203. doi: 10.1093/cid/ciac203.	ON600358
2021-12-30	BA.1.17.2	hCoV-19/Hong Kong/HKU-220213-331/2021	EPI_ISL_9845740	Clin Infect Dis. 2022 Mar 10:ciac203. doi: 10.1093/cid/ciac203.	ON600359
2021-12-30	BA.1	hCoV-19/Hong Kong/HKU-220213-332/2021	EPI_ISL_9845741	Clin Infect Dis. 2022 Mar 10:ciac203. doi: 10.1093/cid/ciac203.	ON600360
2022-01-01	BA.1	hCoV-19/Hong Kong/HKU-220213-333/2022	EPI_ISL_9845742	Clin Infect Dis. 2022 Mar 10:ciac203. doi: 10.1093/cid/ciac203.	ON600361
2022-01-02	BA.1.1.2	hCoV-19/Hong Kong/HKU-220213-334/2022	EPI_ISL_9845743	Clin Infect Dis. 2022 Mar 10:ciac203. doi: 10.1093/cid/ciac203.	ON600362
2022-01-03	BA.1	hCoV-19/Hong Kong/HKU-220213-335/2022	EPI_ISL_9845744	Clin Infect Dis. 2022 Mar 10:ciac203. doi: 10.1093/cid/ciac203.	ON600363
2022-01-04	BA.1	hCoV-19/Hong Kong/HKU-220213-336/2022	EPI_ISL_9845745	Clin Infect Dis. 2022 Mar 10:ciac203. doi: 10.1093/cid/ciac203.	ON600364
2022-01-04	BA.1	hCoV-19/Hong Kong/HKU-220213-337/2022	EPI_ISL_9845746	Clin Infect Dis. 2022 Mar 10:ciac203. doi: 10.1093/cid/ciac203.	ON600365
2022-01-04	BA.1	hCoV-19/Hong Kong/HKU-220213-338/2022	EPI_ISL_9845747	Clin Infect Dis. 2022 Mar 10:ciac203. doi: 10.1093/cid/ciac203.	ON600366
2022-01-06	BA.1	hCoV-19/Hong Kong/HKU-220213-339/2022	EPI_ISL_9845748	Clin Infect Dis. 2022 Mar 10:ciac203. doi: 10.1093/cid/ciac203.	ON600367
2022-01-08	BA.1	hCoV-19/Hong Kong/HKU-220213-340/2022	EPI_ISL_9845749	Clin Infect Dis. 2022 Mar 10:ciac203. doi: 10.1093/cid/ciac203.	ON600368
2022-01-10	BA.1	hCoV-19/Hong Kong/HKU-220213-341/2022	EPI_ISL_9845750	Clin Infect Dis. 2022 Mar 10:ciac203. doi: 10.1093/cid/ciac203.	ON600369
2022-01-10	BA.1	hCoV-19/Hong Kong/HKU-220213-342/2022	EPI_ISL_9845751	Clin Infect Dis. 2022 Mar 10:ciac203. doi: 10.1093/cid/ciac203.	ON600370
2022-01-11	BA.1.18	hCoV-19/Hong Kong/HKU-220213-343/2022	EPI_ISL_9845752	Clin Infect Dis. 2022 Mar 10:ciac203. doi: 10.1093/cid/ciac203.	ON600371
2022-01-11	BA.1.18	hCoV-19/Hong Kong/HKU-220213-344/2022	EPI_ISL_9845753	Clin Infect Dis. 2022 Mar 10:ciac203. doi: 10.1093/cid/ciac203.	ON600372
2022-01-11	BA.1	hCoV-19/Hong Kong/HKU-220213-345/2022	EPI_ISL_9845754	Clin Infect Dis. 2022 Mar 10:ciac203. doi: 10.1093/cid/ciac203.	ON600373
2022-01-11	BA.2	hCoV-19/Hong Kong/HKU-220213-346/2022	EPI_ISL_9845755	Clin Infect Dis. 2022 Mar 10:ciac203. doi: 10.1093/cid/ciac203.	ON600374
2022-01-11	BA.2	hCoV-19/Hong Kong/HKU-220213-347/2022	EPI_ISL_9845756	Clin Infect Dis. 2022 Mar 10:ciac203. doi: 10.1093/cid/ciac203.	ON600375
2022-01-11	BA.1	hCoV-19/Hong Kong/HKU-220213-348/2022	EPI_ISL_9845757	Clin Infect Dis. 2022 Mar 10:ciac203. doi: 10.1093/cid/ciac203.	ON600376
2022-01-11	BA.1	hCoV-19/Hong Kong/HKU-220213-349/2022	EPI_ISL_9845758	Clin Infect Dis. 2022 Mar 10:ciac203. doi: 10.1093/cid/ciac203.	ON600377
2022-01-13	BA.1.1	hCoV-19/Hong Kong/HKU-220213-350/2022	EPI_ISL_9845759	Clin Infect Dis. 2022 Mar 10:ciac203. doi: 10.1093/cid/ciac203.	ON600378
2022-01-13	BA.2	hCoV-19/Hong Kong/HKU-220213-351/2022	EPI_ISL_9845760	Clin Infect Dis. 2022 Mar 10:ciac203. doi: 10.1093/cid/ciac203.	ON600379
2022-01-13	BA.1	hCoV-19/Hong Kong/HKU-220213-352/2022	EPI_ISL_9845761	Clin Infect Dis. 2022 Mar 10:ciac203. doi: 10.1093/cid/ciac203.	ON600380
2022-01-13	BA.1.1	hCoV-19/Hong Kong/HKU-220213-353/2022	EPI_ISL_9845762	Clin Infect Dis. 2022 Mar 10:ciac203. doi: 10.1093/cid/ciac203.	ON600381
2022-01-13	BA.2	hCoV-19/Hong Kong/HKU-220213-354/2022	EPI_ISL_9845763	Clin Infect Dis. 2022 Mar 10:ciac203. doi: 10.1093/cid/ciac203.	ON600382
2022-01-13	BA.2	hCoV-19/Hong Kong/HKU-220213-355/2022	EPI_ISL_9845764	Clin Infect Dis. 2022 Mar 10:ciac203. doi: 10.1093/cid/ciac203.	ON600383
2022-01-13	BA.1.1	hCoV-19/Hong Kong/HKU-220213-356/2022	EPI_ISL_9953667	Clin Infect Dis. 2022 Mar 10:ciac203. doi: 10.1093/cid/ciac203.	ON600448
2022-01-13	BA.1.1	hCoV-19/Hong Kong/HKU-220213-357/2022	EPI_ISL_9845765	Clin Infect Dis. 2022 Mar 10:ciac203. doi: 10.1093/cid/ciac203.	ON600384
2022-01-13	BA.2	hCoV-19/Hong Kong/HKU-220213-358/2022	EPI_ISL_9953668	Clin Infect Dis. 2022 Mar 10:ciac203. doi: 10.1093/cid/ciac203.	ON600449
2022-01-13	BA.1.1	hCoV-19/Hong Kong/HKU-220213-359/2022	EPI_ISL_9845766	Clin Infect Dis. 2022 Mar 10:ciac203. doi: 10.1093/cid/ciac203.	ON600385
2022-01-13	BA.1	hCoV-19/Hong Kong/HKU-220213-360/2022	EPI_ISL_9845767	Clin Infect Dis. 2022 Mar 10:ciac203. doi: 10.1093/cid/ciac203.	ON600386
2022-01-18	BA.1.1	hCoV-19/Hong Kong/HKU-220213-361/2022	EPI_ISL_9845768	Clin Infect Dis. 2022 Mar 10:ciac203. doi: 10.1093/cid/ciac203.	ON600387
2022-01-18	BA.1	hCoV-19/Hong Kong/HKU-220213-362/2022	EPI_ISL_9845769	Clin Infect Dis. 2022 Mar 10:ciac203. doi: 10.1093/cid/ciac203.	ON600388
2022-01-18	BA.2	hCoV-19/Hong Kong/HKU-220213-363/2022	EPI_ISL_9953669	Clin Infect Dis. 2022 Mar 10:ciac203. doi: 10.1093/cid/ciac203.	ON600450
2022-01-18	BA.1	hCoV-19/Hong Kong/HKU-220213-364/2022	EPI_ISL_9845770	Clin Infect Dis. 2022 Mar 10:ciac203. doi: 10.1093/cid/ciac203.	ON600389
2022-01-20	AY.127	hCoV-19/Hong Kong/HKU-220213-367/2022	EPI_ISL_9845773	Clin Infect Dis. 2022 Mar 10:ciac203. doi: 10.1093/cid/ciac203.	ON600390
2022-01-20	AY.127	hCoV-19/Hong Kong/HKU-220213-368/2022	EPI_ISL_9845774	Clin Infect Dis. 2022 Mar 10:ciac203. doi: 10.1093/cid/ciac203.	ON600391
2022-01-20	AY.127	hCoV-19/Hong Kong/HKU-220213-369/2022	EPI_ISL_9845775	Clin Infect Dis. 2022 Mar 10:ciac203. doi: 10.1093/cid/ciac203.	ON600392
2022-01-20	BA.1.1	hCoV-19/Hong Kong/HKU-220213-370/2022	EPI_ISL_9845776	Clin Infect Dis. 2022 Mar 10:ciac203. doi: 10.1093/cid/ciac203.	ON600393
2022-01-20	BA.2.3	hCoV-19/Hong Kong/HKU-220213-371/2022	EPI_ISL_9845777	Clin Infect Dis. 2022 Mar 10:ciac203. doi: 10.1093/cid/ciac203.	ON600394
2022-01-20	BA.1	hCoV-19/Hong Kong/HKU-220213-372/2022	EPI_ISL_9845778	Clin Infect Dis. 2022 Mar 10:ciac203. doi: 10.1093/cid/ciac203.	ON600395
2022-01-20	BA.1.1	hCoV-19/Hong Kong/HKU-220213-373/2022	EPI_ISL_9845779	Clin Infect Dis. 2022 Mar 10:ciac203. doi: 10.1093/cid/ciac203.	ON600396
2022-01-20	BA.1.1	hCoV-19/Hong Kong/HKU-220213-374/2022	EPI_ISL_9845780	Clin Infect Dis. 2022 Mar 10:ciac203. doi: 10.1093/cid/ciac203.	ON600397
2022-01-20	BA.1	hCoV-19/Hong Kong/HKU-220213-375/2022	EPI_ISL_9845781	Clin Infect Dis. 2022 Mar 10:ciac203. doi: 10.1093/cid/ciac203.	ON600398
2022-01-20	BA.1.1	hCoV-19/Hong Kong/HKU-220213-376/2022	EPI_ISL_9845782	Clin Infect Dis. 2022 Mar 10:ciac203. doi: 10.1093/cid/ciac203.	ON600399
2022-01-20	BA.1.1	hCoV-19/Hong Kong/HKU-220213-377/2022	EPI_ISL_9845783	Clin Infect Dis. 2022 Mar 10:ciac203. doi: 10.1093/cid/ciac203.	ON600400
2022-01-20	BA.1.14	hCoV-19/Hong Kong/HKU-220213-378/2022	EPI_ISL_9845784	Clin Infect Dis. 2022 Mar 10:ciac203. doi: 10.1093/cid/ciac203.	ON600401
2022-01-20	BA.2	hCoV-19/Hong Kong/HKU-220213-379/2022	EPI_ISL_9845785	Clin Infect Dis. 2022 Mar 10:ciac203. doi: 10.1093/cid/ciac203.	ON600402
2022-01-20	BA.1	hCoV-19/Hong Kong/HKU-220213-380/2022	EPI_ISL_9845786	Clin Infect Dis. 2022 Mar 10:ciac203. doi: 10.1093/cid/ciac203.	ON600403
2022-01-20	BA.1	hCoV-19/Hong Kong/HKU-220213-381/2022	EPI_ISL_9845787	Clin Infect Dis. 2022 Mar 10:ciac203. doi: 10.1093/cid/ciac203.	ON600404
2022-01-20	BA.1	hCoV-19/Hong Kong/HKU-220213-382/2022	EPI_ISL_9845788	Clin Infect Dis. 2022 Mar 10:ciac203. doi: 10.1093/cid/ciac203.	ON600405
2022-01-20	BA.1	hCoV-19/Hong Kong/HKU-220213-383/2022	EPI_ISL_9845789	Clin Infect Dis. 2022 Mar 10:ciac203. doi: 10.1093/cid/ciac203.	ON600406
2022-01-20	BA.1.1	hCoV-19/Hong Kong/HKU-220213-384/2022	EPI_ISL_9845790	Clin Infect Dis. 2022 Mar 10:ciac203. doi: 10.1093/cid/ciac203.	ON600407
2022-01-20	BA.1.1.18	hCoV-19/Hong Kong/HKU-220213-385/2022	EPI_ISL_9845791	Clin Infect Dis. 2022 Mar 10:ciac203. doi: 10.1093/cid/ciac203.	ON600408
2022-01-20	BA.1	hCoV-19/Hong Kong/HKU-220213-386/2022	EPI_ISL_9845792	Clin Infect Dis. 2022 Mar 10:ciac203. doi: 10.1093/cid/ciac203.	ON600409
2022-01-20	BA.1	hCoV-19/Hong Kong/HKU-220213-387/2022	EPI_ISL_9845793	Clin Infect Dis. 2022 Mar 10:ciac203. doi: 10.1093/cid/ciac203.	ON600410
2022-01-20	BA.1.1	hCoV-19/Hong Kong/HKU-220213-388/2022	EPI_ISL_9845794	Clin Infect Dis. 2022 Mar 10:ciac203. doi: 10.1093/cid/ciac203.	ON600411
2022-01-20	BA.1	hCoV-19/Hong Kong/HKU-220213-389/2022	EPI_ISL_9845795	Clin Infect Dis. 2022 Mar 10:ciac203. doi: 10.1093/cid/ciac203.	ON600412
2022-01-20	BA.1.17.2	hCoV-19/Hong Kong/HKU-220213-390/2022	EPI_ISL_9845796	Clin Infect Dis. 2022 Mar 10:ciac203. doi: 10.1093/cid/ciac203.	ON600413
2022-01-20	BA.1.1	hCoV-19/Hong Kong/HKU-220213-391/2022	EPI_ISL_9845797	Clin Infect Dis. 2022 Mar 10:ciac203. doi: 10.1093/cid/ciac203.	ON600414
2022-01-20	BA.1	hCoV-19/Hong Kong/HKU-220213-392/2022	EPI_ISL_9845798	Clin Infect Dis. 2022 Mar 10:ciac203. doi: 10.1093/cid/ciac203.	ON600415
2022-01-20	BA.1.15	hCoV-19/Hong Kong/HKU-220213-393/2022	EPI_ISL_9845799	Clin Infect Dis. 2022 Mar 10:ciac203. doi: 10.1093/cid/ciac203.	ON600416
2022-01-21	BA.2	hCoV-19/Hong Kong/HKU-220213-394/2022	EPI_ISL_9845800	Clin Infect Dis. 2022 Mar 10:ciac203. doi: 10.1093/cid/ciac203.	ON600417
2022-01-21	BA.2.2	hCoV-19/Hong Kong/HKU-220213-395/2022	EPI_ISL_9845801	Clin Infect Dis. 2022 Mar 10:ciac203. doi: 10.1093/cid/ciac203.	ON600418
2022-01-21	BA.2.2	hCoV-19/Hong Kong/HKU-220213-396/2022	EPI_ISL_9845802	Clin Infect Dis. 2022 Mar 10:ciac203. doi: 10.1093/cid/ciac203.	ON600419
2022-01-22	BA.2.2	hCoV-19/Hong Kong/HKU-220213-397/2022	EPI_ISL_9845803	Clin Infect Dis. 2022 Mar 10:ciac203. doi: 10.1093/cid/ciac203.	ON600420
2022-01-22	BA.2.2	hCoV-19/Hong Kong/HKU-220213-398/2022	EPI_ISL_9845804	Clin Infect Dis. 2022 Mar 10:ciac203. doi: 10.1093/cid/ciac203.	ON600421
2022-01-22	BA.2.2	hCoV-19/Hong Kong/HKU-220213-399/2022	EPI_ISL_9845805	Clin Infect Dis. 2022 Mar 10:ciac203. doi: 10.1093/cid/ciac203.	ON600422
2022-01-22	BA.2.2	hCoV-19/Hong Kong/HKU-220213-401/2022	EPI_ISL_9845807	Clin Infect Dis. 2022 Mar 10:ciac203. doi: 10.1093/cid/ciac203.	ON600423
2022-01-22	BA.2	hCoV-19/Hong Kong/HKU-220213-403/2022	EPI_ISL_9845809	Clin Infect Dis. 2022 Mar 10:ciac203. doi: 10.1093/cid/ciac203.	ON600424
2022-01-23	BA.1.1.1	hCoV-19/Hong Kong/HKU-220213-404/2022	EPI_ISL_9845810	Clin Infect Dis. 2022 Mar 10:ciac203. doi: 10.1093/cid/ciac203.	ON600425
2022-01-23	BA.1.1	hCoV-19/Hong Kong/HKU-220213-405/2022	EPI_ISL_9845811	Clin Infect Dis. 2022 Mar 10:ciac203. doi: 10.1093/cid/ciac203.	ON600426
2022-01-23	BA.1.1	hCoV-19/Hong Kong/HKU-220213-406/2022	EPI_ISL_9845812	Clin Infect Dis. 2022 Mar 10:ciac203. doi: 10.1093/cid/ciac203.	ON600427
2022-01-23	BA.2.2	hCoV-19/Hong Kong/HKU-220213-408/2022	EPI_ISL_9845814	Clin Infect Dis. 2022 Mar 10:ciac203. doi: 10.1093/cid/ciac203.	ON600428
2022-01-23	AY.127	hCoV-19/Hong Kong/HKU-220213-409/2022	EPI_ISL_9845815	Clin Infect Dis. 2022 Mar 10:ciac203. doi: 10.1093/cid/ciac203.	ON600429
2022-01-24	AY.127	hCoV-19/Hong Kong/HKU-220213-411/2022	EPI_ISL_9845817	Clin Infect Dis. 2022 Mar 10:ciac203. doi: 10.1093/cid/ciac203.	ON600430
2022-01-26	BA.2	hCoV-19/Hong Kong/HKU-220213-412/2022	EPI_ISL_9845818		ON600431
2022-01-27	BA.2.10	hCoV-19/Hong Kong/HKU-220213-413/2022	EPI_ISL_9845819		ON600432
2022-01-27	BA.2.2	hCoV-19/Hong Kong/HKU-220213-414/2022	EPI_ISL_9845820		ON600433
2022-01-28	BA.2.2	hCoV-19/Hong Kong/HKU-220213-415/2022	EPI_ISL_9845821		ON600434
2022-01-28	BA.2.2	hCoV-19/Hong Kong/HKU-220213-416/2022	EPI_ISL_9845822		ON600435
2022-01-28	AY.127	hCoV-19/Hong Kong/HKU-220213-417/2022	EPI_ISL_9845823	Clin Infect Dis. 2022 Mar 10:ciac203. doi: 10.1093/cid/ciac203.	ON600436
2022-01-28	AY.127	hCoV-19/Hong Kong/HKU-220213-418/2022	EPI_ISL_9845824	Clin Infect Dis. 2022 Mar 10:ciac203. doi: 10.1093/cid/ciac203.	ON600437
2022-01-28	BA.2.2	hCoV-19/Hong Kong/HKU-220213-419/2022	EPI_ISL_9845825		ON600438
2022-01-29	AY.127	hCoV-19/Hong Kong/HKU-220213-420/2022	EPI_ISL_9845826	Clin Infect Dis. 2022 Mar 10:ciac203. doi: 10.1093/cid/ciac203.	ON600439
2022-01-29	BA.1.1	hCoV-19/Hong Kong/HKU-220213-421/2022	EPI_ISL_9845827	Clin Infect Dis. 2022 Mar 10:ciac203. doi: 10.1093/cid/ciac203.	ON600440
2022-01-29	BA.1.1	hCoV-19/Hong Kong/HKU-220213-422/2022	EPI_ISL_9845828	Clin Infect Dis. 2022 Mar 10:ciac203. doi: 10.1093/cid/ciac203.	ON600441
2022-01-30	BA.2.2	hCoV-19/Hong Kong/HKU-220213-423/2022	EPI_ISL_9845829		ON600442
2022-02-01	BA.2.10	hCoV-19/Hong Kong/HKU-220213-425/2022	EPI_ISL_9845831		ON600443
2022-02-10	BA.2.2	hCoV-19/Hong Kong/HKU-220213-427/2022	EPI_ISL_9845833		ON600444
2022-02-10	BA.2.2	hCoV-19/Hong Kong/HKU-220213-428/2022	EPI_ISL_9845834		ON600445
2022-02-17	BA.2.2	hCoV-19/Hong Kong/HKU-220326-001/2022	EPI_ISL_11413735		ON599906
2022-02-17	BA.2.2	hCoV-19/Hong Kong/HKU-220326-002/2022	EPI_ISL_11413736		ON599907
2022-02-17	BA.2.2	hCoV-19/Hong Kong/HKU-220326-003/2022	EPI_ISL_11413737		ON599908
2022-02-17	BA.2.2	hCoV-19/Hong Kong/HKU-220326-004/2022	EPI_ISL_11413738		ON599909
2022-02-17	BA.2.2	hCoV-19/Hong Kong/HKU-220326-005/2022	EPI_ISL_11413739		ON599910
2022-02-17	BA.2.2	hCoV-19/Hong Kong/HKU-220326-006/2022	EPI_ISL_11413740		ON599911
2022-02-17	BA.2.2	hCoV-19/Hong Kong/HKU-220326-007/2022	EPI_ISL_11413741		ON599912
2022-02-17	BA.2.2	hCoV-19/Hong Kong/HKU-220326-008/2022	EPI_ISL_11413742		ON599913
2022-02-17	BA.2.2	hCoV-19/Hong Kong/HKU-220326-009/2022	EPI_ISL_11413743		ON599914
2022-02-17	BA.2.2	hCoV-19/Hong Kong/HKU-220326-010/2022	EPI_ISL_11413744		ON599915
2022-02-17	BA.2.2	hCoV-19/Hong Kong/HKU-220326-011/2022	EPI_ISL_11413745		ON599916
2022-02-17	BA.2.2	hCoV-19/Hong Kong/HKU-220326-012/2022	EPI_ISL_11413746		ON599917
2022-02-17	BA.2.2	hCoV-19/Hong Kong/HKU-220326-013/2022	EPI_ISL_11413747		ON599918
2022-02-17	BA.2.2	hCoV-19/Hong Kong/HKU-220326-014/2022	EPI_ISL_11413748		ON599919
2022-02-17	BA.2.2	hCoV-19/Hong Kong/HKU-220326-015/2022	EPI_ISL_11413749		ON599920
2022-02-18	BA.2.2	hCoV-19/Hong Kong/HKU-220326-016/2022	EPI_ISL_11413750		ON599921
2022-02-17	BA.2.2	hCoV-19/Hong Kong/HKU-220326-017/2022	EPI_ISL_11413751		ON599922
2022-02-17	BA.2.2	hCoV-19/Hong Kong/HKU-220326-018/2022	EPI_ISL_11413752		ON599923
2022-02-18	BA.2.2	hCoV-19/Hong Kong/HKU-220326-019/2022	EPI_ISL_11413753		ON599924
2022-02-18	BA.2.2	hCoV-19/Hong Kong/HKU-220326-020/2022	EPI_ISL_11413754		ON599925
2022-02-20	BA.2.2	hCoV-19/Hong Kong/HKU-220326-021/2022	EPI_ISL_11413755		ON599926
2022-02-20	BA.2.2	hCoV-19/Hong Kong/HKU-220326-022/2022	EPI_ISL_11413756		ON599927
2022-02-20	BA.2.2	hCoV-19/Hong Kong/HKU-220326-023/2022	EPI_ISL_11413757		ON599928
2022-02-20	BA.2.2	hCoV-19/Hong Kong/HKU-220326-024/2022	EPI_ISL_11413758		ON599929
2022-02-20	BA.2.2	hCoV-19/Hong Kong/HKU-220326-025/2022	EPI_ISL_11413759		ON599930
2022-02-20	BA.2.2	hCoV-19/Hong Kong/HKU-220326-026/2022	EPI_ISL_11413760		ON599931
2022-02-20	BA.2.2	hCoV-19/Hong Kong/HKU-220326-027/2022	EPI_ISL_11413761		ON599932
2022-02-20	BA.2.2	hCoV-19/Hong Kong/HKU-220326-028/2022	EPI_ISL_11413762		ON599933
2022-02-20	BA.2.2	hCoV-19/Hong Kong/HKU-220326-029/2022	EPI_ISL_11413763		ON599934
2022-02-20	BA.2.2	hCoV-19/Hong Kong/HKU-220326-030/2022	EPI_ISL_11413764		ON599935
2022-02-25	BA.2.2	hCoV-19/Hong Kong/HKU-220326-031/2022	EPI_ISL_11413765		ON599936
2022-02-21	BA.2.2	hCoV-19/Hong Kong/HKU-220326-032/2022	EPI_ISL_11413766		ON599937
2022-02-21	BA.2.2	hCoV-19/Hong Kong/HKU-220326-033/2022	EPI_ISL_11413767		ON599938
2022-02-21	BA.2.2	hCoV-19/Hong Kong/HKU-220326-034/2022	EPI_ISL_11413768		ON599939
2022-02-21	BA.2.2	hCoV-19/Hong Kong/HKU-220326-035/2022	EPI_ISL_11413769		ON599940
2022-02-21	BA.2.2	hCoV-19/Hong Kong/HKU-220326-036/2022	EPI_ISL_11413770		ON599941
2022-02-21	BA.2.2	hCoV-19/Hong Kong/HKU-220326-037/2022	EPI_ISL_11413771		ON599942
2022-01-27	BA.2.2	hCoV-19/Hong Kong/HKU-220326-038/2022	EPI_ISL_11413772		ON599943
2022-02-19	BA.2.2	hCoV-19/Hong Kong/HKU-220326-039/2022	EPI_ISL_11413773		ON599944
2022-02-07	BA.2.10	hCoV-19/Hong Kong/HKU-220326-040/2022	EPI_ISL_11413774		ON599945
2022-02-04	BA.2.2	hCoV-19/Hong Kong/HKU-220326-041/2022	EPI_ISL_11413775		ON599946
2022-02-12	BA.2.2	hCoV-19/Hong Kong/HKU-220326-042/2022	EPI_ISL_11413776		ON599947
2022-02-20	BA.2.2	hCoV-19/Hong Kong/HKU-220326-043/2022	EPI_ISL_11413777		ON599948
2022-02-19	BA.2.2	hCoV-19/Hong Kong/HKU-220326-044/2022	EPI_ISL_11413778		ON599949
2022-02-04	BA.2.2	hCoV-19/Hong Kong/HKU-220326-045/2022	EPI_ISL_11413779		ON599950
2022-02-08	BA.2.2	hCoV-19/Hong Kong/HKU-220326-047/2022	EPI_ISL_11413781		ON599951
2022-02-19	BA.2.2	hCoV-19/Hong Kong/HKU-220326-051/2022	EPI_ISL_11413785		ON599952
2022-02-07	BA.2.2	hCoV-19/Hong Kong/HKU-220326-052/2022	EPI_ISL_11413786		ON599953
2022-02-10	BA.2.2	hCoV-19/Hong Kong/HKU-220326-053/2022	EPI_ISL_11413787		ON599954
2022-02-10	BA.2.2	hCoV-19/Hong Kong/HKU-220326-054/2022	EPI_ISL_11413788		ON599955
2022-02-19	BA.2.2	hCoV-19/Hong Kong/HKU-220326-055/2022	EPI_ISL_11413789		ON599956
2022-02-19	BA.2.2	hCoV-19/Hong Kong/HKU-220326-056/2022	EPI_ISL_11413790		ON599957
2022-01-30	BA.2.2	hCoV-19/Hong Kong/HKU-220326-057/2022	EPI_ISL_11413791		ON599958
2022-02-19	BA.2.2	hCoV-19/Hong Kong/HKU-220326-058/2022	EPI_ISL_11413792		ON599959
2022-01-24	BA.2.2	hCoV-19/Hong Kong/HKU-220326-059/2022	EPI_ISL_11413793		ON599960
2022-01-26	BA.2.2	hCoV-19/Hong Kong/HKU-220326-061/2022	EPI_ISL_11413795		ON599961
2022-02-20	BA.2.2	hCoV-19/Hong Kong/HKU-220326-062/2022	EPI_ISL_11413796		ON599962
2022-02-19	BA.2.2	hCoV-19/Hong Kong/HKU-220326-063/2022	EPI_ISL_11413797		ON599963
2022-03-11	BA.2.2	hCoV-19/Hong Kong/HKU-220326-064/2022	EPI_ISL_11413798		ON599964
2022-01-30	AY.127	hCoV-19/Hong Kong/HKU-220326-065/2022	EPI_ISL_11413799		ON599965
2022-02-07	BA.2.2	hCoV-19/Hong Kong/HKU-220326-066/2022	EPI_ISL_11413800		ON599966
2022-02-07	BA.2.2	hCoV-19/Hong Kong/HKU-220326-067/2022	EPI_ISL_11413801		ON599967
2022-02-19	BA.2.2	hCoV-19/Hong Kong/HKU-220326-069/2022	EPI_ISL_11413803		ON599968
2022-02-08	BA.2.2	hCoV-19/Hong Kong/HKU-220326-071/2022	EPI_ISL_11413805		ON599969
2022-02-05	BA.2.2	hCoV-19/Hong Kong/HKU-220326-072/2022	EPI_ISL_11413806		ON599970
2022-01-30	BA.2.10	hCoV-19/Hong Kong/HKU-220326-073/2022	EPI_ISL_11413807		ON599971
2022-02-21	BA.2.2	hCoV-19/Hong Kong/HKU-220326-074/2022	EPI_ISL_11413808		ON599972
2022-02-19	BA.2.2	hCoV-19/Hong Kong/HKU-220326-075/2022	EPI_ISL_11413809		ON599973
2022-02-16	BA.2.2	hCoV-19/Hong Kong/HKU-220326-076/2022	EPI_ISL_11413810		ON599974
2022-02-19	BA.2.2	hCoV-19/Hong Kong/HKU-220326-077/2022	EPI_ISL_11413811		ON599975
2022-01-27	BA.2.2	hCoV-19/Hong Kong/HKU-220326-080/2022	EPI_ISL_11413814		ON599976
2022-02-17	BA.2.2	hCoV-19/Hong Kong/HKU-220326-081/2022	EPI_ISL_11413815		ON599977
2022-02-10	BA.2.2	hCoV-19/Hong Kong/HKU-220326-082/2022	EPI_ISL_11413816		ON599978
2022-02-19	BA.2.2	hCoV-19/Hong Kong/HKU-220326-084/2022	EPI_ISL_11413818		ON599979
2022-03-02	BA.2.2	hCoV-19/Hong Kong/HKU-220326-088/2022	EPI_ISL_11413822		ON599980
2022-02-22	BA.2.2	hCoV-19/Hong Kong/HKU-220326-089/2022	EPI_ISL_11413823		ON599981
2022-02-22	BA.2.2	hCoV-19/Hong Kong/HKU-220326-090/2022	EPI_ISL_11413824		ON599982
2022-02-22	BA.2.2	hCoV-19/Hong Kong/HKU-220326-091/2022	EPI_ISL_11413825		ON599983
2022-02-22	BA.2.2	hCoV-19/Hong Kong/HKU-220326-092/2022	EPI_ISL_11414774		ON600057
2022-02-22	BA.2.2	hCoV-19/Hong Kong/HKU-220326-093/2022	EPI_ISL_11413826		ON599984
2022-02-22	BA.2.2	hCoV-19/Hong Kong/HKU-220326-094/2022	EPI_ISL_11413827		ON599985
2022-02-23	BA.2.2	hCoV-19/Hong Kong/HKU-220326-095/2022	EPI_ISL_11413828		ON599986
2022-02-23	BA.2.2	hCoV-19/Hong Kong/HKU-220326-096/2022	EPI_ISL_11413829		ON599987
2022-02-23	BA.2.2	hCoV-19/Hong Kong/HKU-220326-097/2022	EPI_ISL_11413830		ON599988
2022-02-23	BA.2.2	hCoV-19/Hong Kong/HKU-220326-098/2022	EPI_ISL_11414775		ON600058
2022-02-23	BA.2.2	hCoV-19/Hong Kong/HKU-220326-099/2022	EPI_ISL_11413831		ON599989
2022-02-24	BA.2.2	hCoV-19/Hong Kong/HKU-220326-100/2022	EPI_ISL_11413832		ON599990
2022-02-24	BA.2.2	hCoV-19/Hong Kong/HKU-220326-101/2022	EPI_ISL_11413833		ON599991
2022-02-24	BA.2.2	hCoV-19/Hong Kong/HKU-220326-102/2022	EPI_ISL_11413834		ON599992
2022-02-24	BA.2.2	hCoV-19/Hong Kong/HKU-220326-103/2022	EPI_ISL_11413835		ON599993
2022-02-24	BA.2.2	hCoV-19/Hong Kong/HKU-220326-104/2022	EPI_ISL_11413836		ON599994
2022-02-24	BA.2.2	hCoV-19/Hong Kong/HKU-220326-105/2022	EPI_ISL_11413837		ON599995
2022-02-24	BA.2.2	hCoV-19/Hong Kong/HKU-220326-106/2022	EPI_ISL_11413838		ON599996
2022-02-25	BA.2.2	hCoV-19/Hong Kong/HKU-220326-107/2022	EPI_ISL_11413839		ON599997
2022-02-25	BA.2.2	hCoV-19/Hong Kong/HKU-220326-108/2022	EPI_ISL_11413840		ON599998
2022-02-25	BA.2	hCoV-19/Hong Kong/HKU-220326-109/2022	EPI_ISL_11413841		ON599999
2022-02-25	BA.2.2	hCoV-19/Hong Kong/HKU-220326-110/2022	EPI_ISL_11413842		ON600000
2022-02-25	BA.2.2	hCoV-19/Hong Kong/HKU-220326-111/2022	EPI_ISL_11413843		ON600001
2022-02-25	BA.2.2	hCoV-19/Hong Kong/HKU-220326-112/2022	EPI_ISL_11413844		ON600002
2022-02-25	BA.2.2	hCoV-19/Hong Kong/HKU-220326-113/2022	EPI_ISL_11413845		ON600003
2022-02-25	BA.2.2	hCoV-19/Hong Kong/HKU-220326-114/2022	EPI_ISL_11413846		ON600004
2022-02-26	BA.2.2	hCoV-19/Hong Kong/HKU-220326-115/2022	EPI_ISL_11413847		ON600005
2022-02-26	BA.2.2	hCoV-19/Hong Kong/HKU-220326-116/2022	EPI_ISL_11413848		ON600006
2022-02-26	BA.2.2	hCoV-19/Hong Kong/HKU-220326-117/2022	EPI_ISL_11413849		ON600007
2022-02-26	BA.2.2	hCoV-19/Hong Kong/HKU-220326-118/2022	EPI_ISL_11413850		ON600008
2022-02-26	BA.2.2	hCoV-19/Hong Kong/HKU-220326-119/2022	EPI_ISL_11413851		ON600009
2022-02-26	BA.2.2	hCoV-19/Hong Kong/HKU-220326-120/2022	EPI_ISL_11413852		ON600010
2022-02-26	BA.2.2	hCoV-19/Hong Kong/HKU-220326-121/2022	EPI_ISL_11413853		ON600011
2022-02-27	BA.2.2	hCoV-19/Hong Kong/HKU-220326-122/2022	EPI_ISL_11413854		ON600012
2022-02-11	BA.2.2	hCoV-19/Hong Kong/HKU-220326-123/2022	EPI_ISL_11413855		ON600013
2022-02-12	BA.2.2	hCoV-19/Hong Kong/HKU-220326-124/2022	EPI_ISL_11413856		ON600014
2022-02-19	BA.2.2	hCoV-19/Hong Kong/HKU-220326-125/2022	EPI_ISL_11413857		ON600015
2022-02-20	BA.2.2	hCoV-19/Hong Kong/HKU-220326-126/2022	EPI_ISL_11413858		ON600016
2022-02-08	AY.127	hCoV-19/Hong Kong/HKU-220326-127/2022	EPI_ISL_11413859		ON600017
2022-01-30	AY.127	hCoV-19/Hong Kong/HKU-220326-128/2022	EPI_ISL_11413860		ON600018
2022-01-25	AY.127	hCoV-19/Hong Kong/HKU-220326-130/2022	EPI_ISL_11413862		ON600019
2022-02-07	AY.127	hCoV-19/Hong Kong/HKU-220326-131/2022	EPI_ISL_11413863		ON600020
2022-01-31	AY.127	hCoV-19/Hong Kong/HKU-220326-132/2022	EPI_ISL_11413864		ON600021
2022-02-11	AY.127	hCoV-19/Hong Kong/HKU-220326-134/2022	EPI_ISL_11413865		ON600022
2022-02-27	BA.2.2	hCoV-19/Hong Kong/HKU-220326-135/2022	EPI_ISL_11413866		ON600023
2022-02-27	BA.2.2	hCoV-19/Hong Kong/HKU-220326-136/2022	EPI_ISL_11413867		ON600024
2022-02-27	BA.2.2	hCoV-19/Hong Kong/HKU-220326-137/2022	EPI_ISL_11413868		ON600025
2022-02-27	BA.2.2	hCoV-19/Hong Kong/HKU-220326-138/2022	EPI_ISL_11413869		ON600026
2022-02-27	BA.2.2	hCoV-19/Hong Kong/HKU-220326-139/2022	EPI_ISL_11413870		ON600027
2022-02-27	BA.2.2	hCoV-19/Hong Kong/HKU-220326-140/2022	EPI_ISL_11413871		ON600028
2022-02-27	BA.2.2	hCoV-19/Hong Kong/HKU-220326-141/2022	EPI_ISL_11413872		ON600029
2022-02-28	BA.2.2	hCoV-19/Hong Kong/HKU-220326-142/2022	EPI_ISL_11413873		ON600030
2022-02-28	BA.2.2	hCoV-19/Hong Kong/HKU-220326-143/2022	EPI_ISL_11413874		ON600031
2022-02-28	BA.2.2	hCoV-19/Hong Kong/HKU-220326-144/2022	EPI_ISL_11413875		ON600032
2022-02-28	BA.2.2	hCoV-19/Hong Kong/HKU-220326-145/2022	EPI_ISL_11413876		ON600033
2022-02-28	BA.2.2	hCoV-19/Hong Kong/HKU-220326-146/2022	EPI_ISL_11413877		ON600034
2022-02-28	BA.2.10	hCoV-19/Hong Kong/HKU-220326-147/2022	EPI_ISL_11413878		ON600035
2022-02-28	BA.2.2	hCoV-19/Hong Kong/HKU-220326-148/2022	EPI_ISL_11413879		ON600036
2022-02-28	BA.2.2	hCoV-19/Hong Kong/HKU-220326-149/2022	EPI_ISL_11413880		ON600037
2022-03-01	BA.2.2	hCoV-19/Hong Kong/HKU-220326-150/2022	EPI_ISL_11413881		ON600038
2022-03-01	BA.2.2	hCoV-19/Hong Kong/HKU-220326-151/2022	EPI_ISL_11413882		ON600039
2022-03-01	BA.2.2	hCoV-19/Hong Kong/HKU-220326-152/2022	EPI_ISL_11413883		ON600040
2022-03-01	BA.2.2	hCoV-19/Hong Kong/HKU-220326-153/2022	EPI_ISL_11413884		ON600041
2022-03-01	BA.2.2	hCoV-19/Hong Kong/HKU-220326-154/2022	EPI_ISL_11413885		ON600042
2022-03-01	BA.2.2	hCoV-19/Hong Kong/HKU-220326-155/2022	EPI_ISL_11413886		ON600043
2022-03-01	BA.2.2	hCoV-19/Hong Kong/HKU-220326-156/2022	EPI_ISL_11413887		ON600044
2022-03-03	BA.2.2	hCoV-19/Hong Kong/HKU-220326-157/2022	EPI_ISL_11413888		ON600045
2022-03-03	BA.2.2	hCoV-19/Hong Kong/HKU-220326-158/2022	EPI_ISL_11413889		ON600046
2022-03-04	BA.2.2	hCoV-19/Hong Kong/HKU-220326-159/2022	EPI_ISL_11413890		ON600047
2022-03-07	BA.2.2	hCoV-19/Hong Kong/HKU-220326-160/2022	EPI_ISL_11413891		ON600048
2022-03-07	BA.2.2	hCoV-19/Hong Kong/HKU-220326-161/2022	EPI_ISL_11413892		ON600049
2022-03-07	BA.2.2	hCoV-19/Hong Kong/HKU-220326-162/2022	EPI_ISL_11413893		ON600050
2022-03-07	BA.2.2	hCoV-19/Hong Kong/HKU-220326-163/2022	EPI_ISL_11413894		ON600051
2022-03-07	BA.2.2	hCoV-19/Hong Kong/HKU-220326-164/2022	EPI_ISL_11413895		ON600052
2022-03-07	BA.2.2	hCoV-19/Hong Kong/HKU-220326-165/2022	EPI_ISL_11413896		ON600053
2022-03-07	BA.2.2	hCoV-19/Hong Kong/HKU-220326-166/2022	EPI_ISL_11413897		ON600054
2022-02-24	BA.2.2	hCoV-19/Hong Kong/HKU-220326-167/2022	EPI_ISL_11413898		ON600055
2022-03-07	BA.2.2	hCoV-19/Hong Kong/HKU-220326-168/2022	EPI_ISL_11413899		ON600056
